# Supplementary material for: Dehydrogenation and Transfer Hydrogenation of Alkenones to Phenols and Ketones on Carbon-Supported Noble Metals
Source: ACS Catal. 2024 Feb 9;14(5):2883–96. doi: 10.1021/acscatal.3c04849 (PMC10913045; doi:10.1021/acscatal.3c04849)
Supplement: Supplementary file 1 — cs3c04849_si_001.zip [file cs3c04849_si_001.zip]

Archive with 261 entries (216 files):
- Coordinates/
- Coordinates/Periodic/
- Coordinates/Periodic/TautomerizationDehydrogenation/
- Coordinates/Periodic/TautomerizationDehydrogenation/Pd/
- Coordinates/Periodic/TautomerizationDehydrogenation/Pd/l.xyz
- __MACOSX/
- __MACOSX/Coordinates/
- __MACOSX/Coordinates/Periodic/
- __MACOSX/Coordinates/Periodic/TautomerizationDehydrogenation/
- __MACOSX/Coordinates/Periodic/TautomerizationDehydrogenation/Pd/
- __MACOSX/Coordinates/Periodic/TautomerizationDehydrogenation/Pd/._l.xyz
- Coordinates/Periodic/TautomerizationDehydrogenation/Pd/j.xyz
- __MACOSX/Coordinates/Periodic/TautomerizationDehydrogenation/Pd/._j.xyz
- Coordinates/Periodic/TautomerizationDehydrogenation/Pd/k.xyz
- __MACOSX/Coordinates/Periodic/TautomerizationDehydrogenation/Pd/._k.xyz
- Coordinates/Periodic/TautomerizationDehydrogenation/Pd/i.xyz
- __MACOSX/Coordinates/Periodic/TautomerizationDehydrogenation/Pd/._i.xyz
- Coordinates/Periodic/TautomerizationDehydrogenation/Pd/h.xyz
- __MACOSX/Coordinates/Periodic/TautomerizationDehydrogenation/Pd/._h.xyz
- Coordinates/Periodic/TautomerizationDehydrogenation/Pd/1c.xyz
- __MACOSX/Coordinates/Periodic/TautomerizationDehydrogenation/Pd/._1c.xyz
- Coordinates/Periodic/TautomerizationDehydrogenation/Pd/d.xyz
- __MACOSX/Coordinates/Periodic/TautomerizationDehydrogenation/Pd/._d.xyz
- Coordinates/Periodic/TautomerizationDehydrogenation/Pd/1.xyz
- __MACOSX/Coordinates/Periodic/TautomerizationDehydrogenation/Pd/._1.xyz
- Coordinates/Periodic/TautomerizationDehydrogenation/Pd/c.xyz
- __MACOSX/Coordinates/Periodic/TautomerizationDehydrogenation/Pd/._c.xyz
- Coordinates/Periodic/TautomerizationDehydrogenation/Pd/b.xyz
- __MACOSX/Coordinates/Periodic/TautomerizationDehydrogenation/Pd/._b.xyz
- Coordinates/Periodic/TautomerizationDehydrogenation/Pd/a.xyz
- __MACOSX/Coordinates/Periodic/TautomerizationDehydrogenation/Pd/._a.xyz
- Coordinates/Periodic/TautomerizationDehydrogenation/Ru/
- Coordinates/Periodic/TautomerizationDehydrogenation/Ru/l.xyz
- __MACOSX/Coordinates/Periodic/TautomerizationDehydrogenation/Ru/
- __MACOSX/Coordinates/Periodic/TautomerizationDehydrogenation/Ru/._l.xyz
- Coordinates/Periodic/TautomerizationDehydrogenation/Ru/j.xyz
- __MACOSX/Coordinates/Periodic/TautomerizationDehydrogenation/Ru/._j.xyz
- Coordinates/Periodic/TautomerizationDehydrogenation/Ru/k.xyz
- __MACOSX/Coordinates/Periodic/TautomerizationDehydrogenation/Ru/._k.xyz
- Coordinates/Periodic/TautomerizationDehydrogenation/Ru/i.xyz
- __MACOSX/Coordinates/Periodic/TautomerizationDehydrogenation/Ru/._i.xyz
- Coordinates/Periodic/TautomerizationDehydrogenation/Ru/h.xyz
- __MACOSX/Coordinates/Periodic/TautomerizationDehydrogenation/Ru/._h.xyz
- Coordinates/Periodic/TautomerizationDehydrogenation/Ru/1c.xyz
- __MACOSX/Coordinates/Periodic/TautomerizationDehydrogenation/Ru/._1c.xyz
- Coordinates/Periodic/TautomerizationDehydrogenation/Ru/d.xyz
- __MACOSX/Coordinates/Periodic/TautomerizationDehydrogenation/Ru/._d.xyz
- Coordinates/Periodic/TautomerizationDehydrogenation/Ru/1.xyz
- __MACOSX/Coordinates/Periodic/TautomerizationDehydrogenation/Ru/._1.xyz
- Coordinates/Periodic/TautomerizationDehydrogenation/Ru/c.xyz
- __MACOSX/Coordinates/Periodic/TautomerizationDehydrogenation/Ru/._c.xyz
- Coordinates/Periodic/TautomerizationDehydrogenation/Ru/b.xyz
- __MACOSX/Coordinates/Periodic/TautomerizationDehydrogenation/Ru/._b.xyz
- Coordinates/Periodic/TautomerizationDehydrogenation/Ru/a.xyz
- __MACOSX/Coordinates/Periodic/TautomerizationDehydrogenation/Ru/._a.xyz
- Coordinates/Periodic/TautomerizationDehydrogenation/Rh/
- Coordinates/Periodic/TautomerizationDehydrogenation/Rh/l.xyz
- __MACOSX/Coordinates/Periodic/TautomerizationDehydrogenation/Rh/
- __MACOSX/Coordinates/Periodic/TautomerizationDehydrogenation/Rh/._l.xyz
- Coordinates/Periodic/TautomerizationDehydrogenation/Rh/j.xyz
- __MACOSX/Coordinates/Periodic/TautomerizationDehydrogenation/Rh/._j.xyz
- Coordinates/Periodic/TautomerizationDehydrogenation/Rh/k.xyz
- __MACOSX/Coordinates/Periodic/TautomerizationDehydrogenation/Rh/._k.xyz
- Coordinates/Periodic/TautomerizationDehydrogenation/Rh/i.xyz
- __MACOSX/Coordinates/Periodic/TautomerizationDehydrogenation/Rh/._i.xyz
- Coordinates/Periodic/TautomerizationDehydrogenation/Rh/h.xyz
- __MACOSX/Coordinates/Periodic/TautomerizationDehydrogenation/Rh/._h.xyz
- Coordinates/Periodic/TautomerizationDehydrogenation/Rh/1c.xyz
- __MACOSX/Coordinates/Periodic/TautomerizationDehydrogenation/Rh/._1c.xyz
- Coordinates/Periodic/TautomerizationDehydrogenation/Rh/d.xyz
- __MACOSX/Coordinates/Periodic/TautomerizationDehydrogenation/Rh/._d.xyz
- Coordinates/Periodic/TautomerizationDehydrogenation/Rh/1.xyz
- __MACOSX/Coordinates/Periodic/TautomerizationDehydrogenation/Rh/._1.xyz
- Coordinates/Periodic/TautomerizationDehydrogenation/Rh/c.xyz
- __MACOSX/Coordinates/Periodic/TautomerizationDehydrogenation/Rh/._c.xyz
- Coordinates/Periodic/TautomerizationDehydrogenation/Rh/b.xyz
- __MACOSX/Coordinates/Periodic/TautomerizationDehydrogenation/Rh/._b.xyz
- Coordinates/Periodic/TautomerizationDehydrogenation/Rh/a.xyz
- __MACOSX/Coordinates/Periodic/TautomerizationDehydrogenation/Rh/._a.xyz
- Coordinates/Periodic/TautomerizationDehydrogenation/Pt/
- Coordinates/Periodic/TautomerizationDehydrogenation/Pt/l.xyz
- __MACOSX/Coordinates/Periodic/TautomerizationDehydrogenation/Pt/
- __MACOSX/Coordinates/Periodic/TautomerizationDehydrogenation/Pt/._l.xyz
- Coordinates/Periodic/TautomerizationDehydrogenation/Pt/j.xyz
- __MACOSX/Coordinates/Periodic/TautomerizationDehydrogenation/Pt/._j.xyz
- Coordinates/Periodic/TautomerizationDehydrogenation/Pt/k.xyz
- __MACOSX/Coordinates/Periodic/TautomerizationDehydrogenation/Pt/._k.xyz
- Coordinates/Periodic/TautomerizationDehydrogenation/Pt/i.xyz
- __MACOSX/Coordinates/Periodic/TautomerizationDehydrogenation/Pt/._i.xyz
- Coordinates/Periodic/TautomerizationDehydrogenation/Pt/h.xyz
- __MACOSX/Coordinates/Periodic/TautomerizationDehydrogenation/Pt/._h.xyz
- Coordinates/Periodic/TautomerizationDehydrogenation/Pt/1c.xyz
- __MACOSX/Coordinates/Periodic/TautomerizationDehydrogenation/Pt/._1c.xyz
- Coordinates/Periodic/TautomerizationDehydrogenation/Pt/d.xyz
- __MACOSX/Coordinates/Periodic/TautomerizationDehydrogenation/Pt/._d.xyz
- Coordinates/Periodic/TautomerizationDehydrogenation/Pt/1.xyz
- __MACOSX/Coordinates/Periodic/TautomerizationDehydrogenation/Pt/._1.xyz
- Coordinates/Periodic/TautomerizationDehydrogenation/Pt/c.xyz
- __MACOSX/Coordinates/Periodic/TautomerizationDehydrogenation/Pt/._c.xyz
- Coordinates/Periodic/TautomerizationDehydrogenation/Pt/b.xyz
- __MACOSX/Coordinates/Periodic/TautomerizationDehydrogenation/Pt/._b.xyz
- Coordinates/Periodic/TautomerizationDehydrogenation/Pt/a.xyz
- __MACOSX/Coordinates/Periodic/TautomerizationDehydrogenation/Pt/._a.xyz
- Coordinates/Periodic/Hydrogenation/
- Coordinates/Periodic/Hydrogenation/Pd/
- Coordinates/Periodic/Hydrogenation/Pd/1a.xyz
- __MACOSX/Coordinates/Periodic/Hydrogenation/
- __MACOSX/Coordinates/Periodic/Hydrogenation/Pd/
- __MACOSX/Coordinates/Periodic/Hydrogenation/Pd/._1a.xyz
- Coordinates/Periodic/Hydrogenation/Pd/e.xyz
- __MACOSX/Coordinates/Periodic/Hydrogenation/Pd/._e.xyz
- Coordinates/Periodic/Hydrogenation/Pd/g.xyz
- __MACOSX/Coordinates/Periodic/Hydrogenation/Pd/._g.xyz
- Coordinates/Periodic/Hydrogenation/Pd/1.xyz
- __MACOSX/Coordinates/Periodic/Hydrogenation/Pd/._1.xyz
- Coordinates/Periodic/Hydrogenation/Ru/
- Coordinates/Periodic/Hydrogenation/Ru/1a.xyz
- __MACOSX/Coordinates/Periodic/Hydrogenation/Ru/
- __MACOSX/Coordinates/Periodic/Hydrogenation/Ru/._1a.xyz
- Coordinates/Periodic/Hydrogenation/Ru/e.xyz
- __MACOSX/Coordinates/Periodic/Hydrogenation/Ru/._e.xyz
- Coordinates/Periodic/Hydrogenation/Ru/g.xyz
- __MACOSX/Coordinates/Periodic/Hydrogenation/Ru/._g.xyz
- Coordinates/Periodic/Hydrogenation/Ru/1.xyz
- __MACOSX/Coordinates/Periodic/Hydrogenation/Ru/._1.xyz
- Coordinates/Periodic/Hydrogenation/Rh/
- Coordinates/Periodic/Hydrogenation/Rh/1a.xyz
- __MACOSX/Coordinates/Periodic/Hydrogenation/Rh/
- __MACOSX/Coordinates/Periodic/Hydrogenation/Rh/._1a.xyz
- Coordinates/Periodic/Hydrogenation/Rh/e.xyz
- __MACOSX/Coordinates/Periodic/Hydrogenation/Rh/._e.xyz
- Coordinates/Periodic/Hydrogenation/Rh/g.xyz
- __MACOSX/Coordinates/Periodic/Hydrogenation/Rh/._g.xyz
- Coordinates/Periodic/Hydrogenation/Rh/1.xyz
- __MACOSX/Coordinates/Periodic/Hydrogenation/Rh/._1.xyz
- Coordinates/Periodic/Hydrogenation/Pt/
- Coordinates/Periodic/Hydrogenation/Pt/1a.xyz
- __MACOSX/Coordinates/Periodic/Hydrogenation/Pt/
- __MACOSX/Coordinates/Periodic/Hydrogenation/Pt/._1a.xyz
- Coordinates/Periodic/Hydrogenation/Pt/e.xyz
- __MACOSX/Coordinates/Periodic/Hydrogenation/Pt/._e.xyz
- Coordinates/Periodic/Hydrogenation/Pt/g.xyz
- __MACOSX/Coordinates/Periodic/Hydrogenation/Pt/._g.xyz
- Coordinates/Periodic/Hydrogenation/Pt/1.xyz
- __MACOSX/Coordinates/Periodic/Hydrogenation/Pt/._1.xyz
- Coordinates/Periodic/BindingEnergies/
- Coordinates/Periodic/BindingEnergies/Pd/
- Coordinates/Periodic/BindingEnergies/Pd/5-methylcyclohexa-1-5-dien-1-ol.xyz
- __MACOSX/Coordinates/Periodic/BindingEnergies/
- __MACOSX/Coordinates/Periodic/BindingEnergies/Pd/
- __MACOSX/Coordinates/Periodic/BindingEnergies/Pd/._5-methylcyclohexa-1-5-dien-1-ol.xyz
- Coordinates/Periodic/BindingEnergies/Pd/5-methyl-1-cyclohexen-1-ol.xyz
- __MACOSX/Coordinates/Periodic/BindingEnergies/Pd/._5-methyl-1-cyclohexen-1-ol.xyz
- Coordinates/Periodic/BindingEnergies/Pd/1c.xyz
- __MACOSX/Coordinates/Periodic/BindingEnergies/Pd/._1c.xyz
- Coordinates/Periodic/BindingEnergies/Pd/1b.xyz
- __MACOSX/Coordinates/Periodic/BindingEnergies/Pd/._1b.xyz
- Coordinates/Periodic/BindingEnergies/Pd/1a.xyz
- __MACOSX/Coordinates/Periodic/BindingEnergies/Pd/._1a.xyz
- Coordinates/Periodic/BindingEnergies/Pd/1.xyz
- __MACOSX/Coordinates/Periodic/BindingEnergies/Pd/._1.xyz
- Coordinates/Periodic/BindingEnergies/Pd/PdSlab.xyz
- __MACOSX/Coordinates/Periodic/BindingEnergies/Pd/._PdSlab.xyz
- Coordinates/Periodic/BindingEnergies/.DS_Store
- __MACOSX/Coordinates/Periodic/BindingEnergies/._.DS_Store
- Coordinates/Periodic/BindingEnergies/Ru/
- Coordinates/Periodic/BindingEnergies/Ru/5-methylcyclohexa-1-5-dien-1-ol.xyz
- __MACOSX/Coordinates/Periodic/BindingEnergies/Ru/
- __MACOSX/Coordinates/Periodic/BindingEnergies/Ru/._5-methylcyclohexa-1-5-dien-1-ol.xyz
- Coordinates/Periodic/BindingEnergies/Ru/5-methyl-1-cyclohexen-1-ol.xyz
- __MACOSX/Coordinates/Periodic/BindingEnergies/Ru/._5-methyl-1-cyclohexen-1-ol.xyz
- Coordinates/Periodic/BindingEnergies/Ru/1c.xyz
- __MACOSX/Coordinates/Periodic/BindingEnergies/Ru/._1c.xyz
- Coordinates/Periodic/BindingEnergies/Ru/1b.xyz
- __MACOSX/Coordinates/Periodic/BindingEnergies/Ru/._1b.xyz
- Coordinates/Periodic/BindingEnergies/Ru/1a.xyz
- __MACOSX/Coordinates/Periodic/BindingEnergies/Ru/._1a.xyz
- Coordinates/Periodic/BindingEnergies/Ru/RuSlab.xyz
- __MACOSX/Coordinates/Periodic/BindingEnergies/Ru/._RuSlab.xyz
- Coordinates/Periodic/BindingEnergies/Ru/1.xyz
- __MACOSX/Coordinates/Periodic/BindingEnergies/Ru/._1.xyz
- Coordinates/Periodic/BindingEnergies/Rh/
- Coordinates/Periodic/BindingEnergies/Rh/5-methylcyclohexa-1-5-dien-1-ol.xyz
- __MACOSX/Coordinates/Periodic/BindingEnergies/Rh/
- __MACOSX/Coordinates/Periodic/BindingEnergies/Rh/._5-methylcyclohexa-1-5-dien-1-ol.xyz
- Coordinates/Periodic/BindingEnergies/Rh/5-methyl-1-cyclohexen-1-ol.xyz
- __MACOSX/Coordinates/Periodic/BindingEnergies/Rh/._5-methyl-1-cyclohexen-1-ol.xyz
- Coordinates/Periodic/BindingEnergies/Rh/1c.xyz
- __MACOSX/Coordinates/Periodic/BindingEnergies/Rh/._1c.xyz
- Coordinates/Periodic/BindingEnergies/Rh/1b.xyz
- __MACOSX/Coordinates/Periodic/BindingEnergies/Rh/._1b.xyz
- Coordinates/Periodic/BindingEnergies/Rh/1a.xyz
- __MACOSX/Coordinates/Periodic/BindingEnergies/Rh/._1a.xyz
- Coordinates/Periodic/BindingEnergies/Rh/RhSlab.xyz
- __MACOSX/Coordinates/Periodic/BindingEnergies/Rh/._RhSlab.xyz
- Coordinates/Periodic/BindingEnergies/Rh/1.xyz
- __MACOSX/Coordinates/Periodic/BindingEnergies/Rh/._1.xyz
- Coordinates/Periodic/BindingEnergies/Pt/
- Coordinates/Periodic/BindingEnergies/Pt/PtSlab.xyz
- __MACOSX/Coordinates/Periodic/BindingEnergies/Pt/
- __MACOSX/Coordinates/Periodic/BindingEnergies/Pt/._PtSlab.xyz
- Coordinates/Periodic/BindingEnergies/Pt/5-methylcyclohexa-1-5-dien-1-ol.xyz
- __MACOSX/Coordinates/Periodic/BindingEnergies/Pt/._5-methylcyclohexa-1-5-dien-1-ol.xyz
- Coordinates/Periodic/BindingEnergies/Pt/5-methyl-1-cyclohexen-1-ol.xyz
- __MACOSX/Coordinates/Periodic/BindingEnergies/Pt/._5-methyl-1-cyclohexen-1-ol.xyz
- Coordinates/Periodic/BindingEnergies/Pt/1c.xyz
- __MACOSX/Coordinates/Periodic/BindingEnergies/Pt/._1c.xyz
- Coordinates/Periodic/BindingEnergies/Pt/1b.xyz
- __MACOSX/Coordinates/Periodic/BindingEnergies/Pt/._1b.xyz
- Coordinates/Periodic/BindingEnergies/Pt/1a.xyz
- __MACOSX/Coordinates/Periodic/BindingEnergies/Pt/._1a.xyz
- Coordinates/Periodic/BindingEnergies/Pt/1.xyz
- __MACOSX/Coordinates/Periodic/BindingEnergies/Pt/._1.xyz
- Coordinates/Periodic/BindingEnergies/FreeMolecules/
- Coordinates/Periodic/BindingEnergies/FreeMolecules/5-methylcyclohexa-1-5-dien-1-ol.xyz
- __MACOSX/Coordinates/Periodic/BindingEnergies/FreeMolecules/
- __MACOSX/Coordinates/Periodic/BindingEnergies/FreeMolecules/._5-methylcyclohexa-1-5-dien-1-ol.xyz
- Coordinates/Periodic/BindingEnergies/FreeMolecules/5-methyl-1-cyclohexen-1-ol.xyz
- __MACOSX/Coordinates/Periodic/BindingEnergies/FreeMolecules/._5-methyl-1-cyclohexen-1-ol.xyz
- Coordinates/Periodic/BindingEnergies/FreeMolecules/1c.xyz
- __MACOSX/Coordinates/Periodic/BindingEnergies/FreeMolecules/._1c.xyz
- Coordinates/Periodic/BindingEnergies/FreeMolecules/1b.xyz
- __MACOSX/Coordinates/Periodic/BindingEnergies/FreeMolecules/._1b.xyz
- Coordinates/Periodic/BindingEnergies/FreeMolecules/1a.xyz
- __MACOSX/Coordinates/Periodic/BindingEnergies/FreeMolecules/._1a.xyz
- Coordinates/Periodic/BindingEnergies/FreeMolecules/1.xyz
- __MACOSX/Coordinates/Periodic/BindingEnergies/FreeMolecules/._1.xyz
- Coordinates/Cluster/
- Coordinates/Cluster/Pd/
- Coordinates/Cluster/Pd/b2_TS.xyz
- __MACOSX/Coordinates/Cluster/
- __MACOSX/Coordinates/Cluster/Pd/
- __MACOSX/Coordinates/Cluster/Pd/._b2_TS.xyz
- Coordinates/Cluster/Pd/AlternativeTS.xyz
- __MACOSX/Coordinates/Cluster/Pd/._AlternativeTS.xyz
- Coordinates/Cluster/Pd/Intermediate.xyz
- __MACOSX/Coordinates/Cluster/Pd/._Intermediate.xyz
- Coordinates/Cluster/Pd/Enol.xyz
- __MACOSX/Coordinates/Cluster/Pd/._Enol.xyz
- Coordinates/Cluster/Pd/b1_TS.xyz
- __MACOSX/Coordinates/Cluster/Pd/._b1_TS.xyz
- Coordinates/Cluster/Pd/1.xyz
- __MACOSX/Coordinates/Cluster/Pd/._1.xyz
- Coordinates/Cluster/Ru/
- Coordinates/Cluster/Rh/
- Coordinates/Cluster/Pt/
- Coordinates/Cluster/Pt/b2_TS.xyz
- __MACOSX/Coordinates/Cluster/Pt/
- __MACOSX/Coordinates/Cluster/Pt/._b2_TS.xyz
- Coordinates/Cluster/Pt/AlternativeTS.xyz
- __MACOSX/Coordinates/Cluster/Pt/._AlternativeTS.xyz
- Coordinates/Cluster/Pt/Intermediate.xyz
- __MACOSX/Coordinates/Cluster/Pt/._Intermediate.xyz
- Coordinates/Cluster/Pt/Enol.xyz
- __MACOSX/Coordinates/Cluster/Pt/._Enol.xyz
- Coordinates/Cluster/Pt/b1_TS.xyz
- __MACOSX/Coordinates/Cluster/Pt/._b1_TS.xyz
- Coordinates/Cluster/Pt/1.xyz
- __MACOSX/Coordinates/Cluster/Pt/._1.xyz
- Coordinates/.DS_Store
- __MACOSX/Coordinates/._.DS_Store
