# Supplementary material for: Dehydrogenation and Transfer Hydrogenation of Alkenones to Phenols and Ketones on Carbon-Supported Noble Metals
Source: ACS Catal. 2024 Feb 9;14(5):2883–96. doi: 10.1021/acscatal.3c04849 (PMC10913045; doi:10.1021/acscatal.3c04849)
Supplement: Supplementary file 1 — cs3c04849_si_001.zip [file cs3c04849_si_001.zip › Coordinates/Periodic/TautomerizationDehydrogenation/Pd/l.xyz]

82

C       8.80206131       7.33283701       8.89184220        
C       9.99645593       6.54501046       8.92212692        
C       9.96069669       5.08761565       8.94270213        
C       8.63874928       4.47752239       8.81139776        
C       7.48763745       6.73195682       8.80535750        
C       7.39854560       5.26228684       8.80018798        
C      10.99944095       4.37463657       9.78565090        
H      12.33945092       8.72829537       7.63225809        
H      10.91597490       7.02041836       9.26776052        
H       1.40755729       0.84712482       7.65067882        
H       8.86449839       8.37807477       9.20347452        
H       8.53129198       3.43162050       9.11306258        
H      15.11458733       8.68351475       7.65794104        
H       6.64794887       7.25128439       9.27951058        
H      10.74052859       4.48696457      10.85365481        
H      11.03714870       3.30196038       9.55333240        
H      12.00249374       4.79540566       9.63217791        
O       6.23211683       4.68791188       8.89907393        
Pd       0.00000000       0.00000000       0.00000000        
Pd       2.74852285       0.00000000       0.00000000        
Pd       5.49704570       0.00000000       0.00000000        
Pd       8.24556854       0.00000000       0.00000000        
Pd       1.37426142       2.38028752       0.00000000        
Pd       4.12278427       2.38028752       0.00000000        
Pd       6.87130712       2.38028752       0.00000000        
Pd       9.61982997       2.38028752       0.00000000        
Pd       2.74852499       4.76058493       0.00000000        
Pd       5.49704569       4.76058493       0.00000000        
Pd       8.24556854       4.76058493       0.00000000        
Pd      10.99409139       4.76058493       0.00000000        
Pd       4.12278463       7.14087245       0.00000000        
Pd       6.87130712       7.14087245       0.00000000        
Pd       9.61982996       7.14087245       0.00000000        
Pd      12.36836271       7.14087245       0.00000000        
Pd       1.37426142       0.79342917       2.26251929        
Pd       4.12278427       0.79342917       2.26251929        
Pd       6.87130712       0.79342917       2.26251929        
Pd       9.61982997       0.79342917       2.26251929        
Pd       2.74852285       3.17372659       2.26251929        
Pd       5.49704569       3.17372659       2.26251929        
Pd       8.24556854       3.17372659       2.26251929        
Pd      10.99409139       3.17372659       2.26251929        
Pd       4.12278427       5.55401411       2.26251929        
Pd       6.87130712       5.55401411       2.26251929        
Pd       9.61982997       5.55401411       2.26251929        
Pd      12.36836271       5.55401411       2.26251929        
Pd       5.49704569       7.93430162       2.26251929        
Pd       8.24556854       7.93430162       2.26251929        
Pd      10.99409139       7.93430162       2.26251929        
Pd      13.74262414       7.93430162       2.26251929        
Pd      11.00014817       1.57906914       4.50251015        
Pd       2.73961517       1.59975362       4.49804025        
Pd       5.48084834       1.58306123       4.48146591        
Pd       8.24160443       1.57394081       4.48310235        
Pd      12.33887842       3.98576827       4.54747721        
Pd       4.12378886       3.98572310       4.53849273        
Pd       6.85939106       3.96797185       4.48751584        
Pd       9.62571676       3.96412378       4.49806379        
Pd      13.73898104       6.35077808       4.50258775        
Pd       5.50102976       6.34177020       4.54174783        
Pd       8.25068000       6.34937326       4.50740507        
Pd      10.98282798       6.34894079       4.54771049        
Pd      15.12318261       8.72645408       4.52300413        
Pd       6.86739753       8.72308886       4.51939290        
Pd       9.60909579       8.72313433       4.52275734        
Pd      12.36420661       8.72761132       4.51180722        
Pd       0.00245273       0.00546295       6.84400422        
Pd       2.76143866       0.03746072       6.77689422        
Pd       5.48914034       0.03480557       6.79734954        
Pd       8.24990054       0.01772721       6.84563973        
Pd      12.35591366       2.42075242       6.80399798        
Pd       4.11494903       2.39255771       6.76856841        
Pd       6.85311711       2.35098073       6.71098355        
Pd       9.61437499       2.35527500       6.72521898        
Pd      13.70941789       4.76820407       6.78568922        
Pd       5.47754270       4.73661492       6.87489092        
Pd       8.23883958       4.69591248       6.71659719        
Pd      10.93366960       4.76327252       6.94671410        
Pd       4.12511417       7.11217377       6.80306578        
Pd       6.89607376       7.13914878       6.79985632        
Pd       9.64724942       7.18454685       6.84376976        
Pd      12.38704574       7.12444678       6.80301835        
