# Supplementary material for: Dehydrogenation and Transfer Hydrogenation of Alkenones to Phenols and Ketones on Carbon-Supported Noble Metals
Source: ACS Catal. 2024 Feb 9;14(5):2883–96. doi: 10.1021/acscatal.3c04849 (PMC10913045; doi:10.1021/acscatal.3c04849)
Supplement: Supplementary file 1 — cs3c04849_si_001.zip [file cs3c04849_si_001.zip › Coordinates/Periodic/TautomerizationDehydrogenation/Pd/j.xyz]

82

C       6.57562486       2.89911555       8.89364486        
C       7.97567453       3.05170819       9.45183131        
C       8.63263213       4.36938977       9.11557325        
C       7.80756755       5.51697541       8.97393787        
C       5.73446733       4.09382968       8.87702911        
C       6.33588653       5.41353593       9.19061899        
C      10.05883765       4.51228508       9.57322402        
H       7.91741366       2.98749267      10.56160333        
H       8.62306753       2.21016920       9.14734031        
H      12.38102765       8.73049799       7.63496640        
H       6.05676369       1.99078658       9.22453092        
H       8.23406267       6.50630137       9.16688499        
H       4.69130688       3.97789598       9.18727330        
H       2.71910777       3.16654161       7.60578122        
H      10.69490030       3.70494108       9.17389695        
H      10.48857528       5.48318923       9.28481706        
H      10.09689903       4.43566636      10.67520729        
O       5.68867456       6.36242840       9.67289084        
Pd       0.00000000       0.00000000       0.00000000        
Pd       2.74852285       0.00000000       0.00000000        
Pd       5.49704570       0.00000000       0.00000000        
Pd       8.24556854       0.00000000       0.00000000        
Pd       1.37426142       2.38028752       0.00000000        
Pd       4.12278427       2.38028752       0.00000000        
Pd       6.87130712       2.38028752       0.00000000        
Pd       9.61982997       2.38028752       0.00000000        
Pd       2.74852499       4.76058493       0.00000000        
Pd       5.49704569       4.76058493       0.00000000        
Pd       8.24556854       4.76058493       0.00000000        
Pd      10.99409139       4.76058493       0.00000000        
Pd       4.12278463       7.14087245       0.00000000        
Pd       6.87130712       7.14087245       0.00000000        
Pd       9.61982996       7.14087245       0.00000000        
Pd      12.36836271       7.14087245       0.00000000        
Pd       1.37426142       0.79342917       2.26251929        
Pd       4.12278427       0.79342917       2.26251929        
Pd       6.87130712       0.79342917       2.26251929        
Pd       9.61982997       0.79342917       2.26251929        
Pd       2.74852285       3.17372659       2.26251929        
Pd       5.49704569       3.17372659       2.26251929        
Pd       8.24556854       3.17372659       2.26251929        
Pd      10.99409139       3.17372659       2.26251929        
Pd       4.12278427       5.55401411       2.26251929        
Pd       6.87130712       5.55401411       2.26251929        
Pd       9.61982997       5.55401411       2.26251929        
Pd      12.36836271       5.55401411       2.26251929        
Pd       5.49704569       7.93430162       2.26251929        
Pd       8.24556854       7.93430162       2.26251929        
Pd      10.99409139       7.93430162       2.26251929        
Pd      13.74262414       7.93430162       2.26251929        
Pd      10.99666494       1.58947593       4.49194458        
Pd       2.74959388       1.58519133       4.50032904        
Pd       5.49971580       1.59230492       4.51400669        
Pd       8.23034472       1.59288289       4.52805394        
Pd      12.37301453       3.96484868       4.49788569        
Pd       4.13443947       3.96788058       4.51371585        
Pd       6.89488472       3.97319573       4.54340162        
Pd       9.60658857       3.97899402       4.53397530        
Pd      13.74742601       6.34317963       4.50713640        
Pd       5.50049113       6.32663004       4.52458297        
Pd       8.25166655       6.33541353       4.52650227        
Pd      11.00628889       6.35099589       4.48796306        
Pd      15.11754858       8.72780154       4.50256128        
Pd       6.87410619       8.71764904       4.49219306        
Pd       9.62648666       8.73106346       4.49171526        
Pd      12.37319107       8.73095947       4.51298477        
Pd       5.50302392       9.51457145       6.76475981        
Pd       8.25339721       9.50691485       6.76955392        
Pd       5.48741464       0.00630970       6.80527297        
Pd       8.27323603       0.00989284       6.81390304        
Pd      12.34673508       2.35559729       6.79681203        
Pd       4.11504338       2.34636220       6.76986517        
Pd       6.86231595       2.39244646       6.85916495        
Pd       9.64362115       2.35571386       6.73881765        
Pd       2.76138549       4.78227694       6.79173705        
Pd       5.51422842       4.73575551       6.83490411        
Pd       8.32284576       4.78407447       6.95558181        
Pd      11.03247204       4.77159148       6.73824995        
Pd       4.14278177       7.13743251       6.77168141        
Pd       6.88173304       7.17346014       6.75346606        
Pd       9.64476161       7.16619231       6.74103577        
Pd      12.38509608       7.12898893       6.80667012        
