# Supplementary material for: Dehydrogenation and Transfer Hydrogenation of Alkenones to Phenols and Ketones on Carbon-Supported Noble Metals
Source: ACS Catal. 2024 Feb 9;14(5):2883–96. doi: 10.1021/acscatal.3c04849 (PMC10913045; doi:10.1021/acscatal.3c04849)
Supplement: Supplementary file 1 — cs3c04849_si_001.zip [file cs3c04849_si_001.zip › Coordinates/Periodic/TautomerizationDehydrogenation/Pd/k.xyz]

82

C       8.12028947       7.86263865       9.41103616        
C       9.38729243       7.12640919       9.03547692        
C       9.36357575       5.69244725       9.10253341        
C       8.11829071       4.98759685       8.95643241        
C       6.87028778       7.17528717       8.91792314        
C       6.83987586       5.71838631       8.91661365        
C      10.56747541       4.94270645       9.60752984        
H      12.33036118       8.72054851       7.64050571        
H      10.31393457       7.59179343       9.38620813        
H       8.08005794       7.93880935      10.52067936        
H       8.15238208       8.91224741       9.05316049        
H       8.05729694       3.95623151       9.31572951        
H      15.13149666       8.73255560       7.62404287        
H       5.92287579       7.63111324       9.22107916        
H      11.50970583       5.43386199       9.32446061        
H      10.52325638       4.92630245      10.71181652        
H      10.58768740       3.89913273       9.26011706        
O       5.72186922       5.06204371       8.93533469        
Pd       0.00000000       0.00000000       0.00000000        
Pd       2.74852285       0.00000000       0.00000000        
Pd       5.49704570       0.00000000       0.00000000        
Pd       8.24556854       0.00000000       0.00000000        
Pd       1.37426142       2.38028752       0.00000000        
Pd       4.12278427       2.38028752       0.00000000        
Pd       6.87130712       2.38028752       0.00000000        
Pd       9.61982997       2.38028752       0.00000000        
Pd       2.74852499       4.76058493       0.00000000        
Pd       5.49704569       4.76058493       0.00000000        
Pd       8.24556854       4.76058493       0.00000000        
Pd      10.99409139       4.76058493       0.00000000        
Pd       4.12278463       7.14087245       0.00000000        
Pd       6.87130712       7.14087245       0.00000000        
Pd       9.61982996       7.14087245       0.00000000        
Pd      12.36836271       7.14087245       0.00000000        
Pd       1.37426142       0.79342917       2.26251929        
Pd       4.12278427       0.79342917       2.26251929        
Pd       6.87130712       0.79342917       2.26251929        
Pd       9.61982997       0.79342917       2.26251929        
Pd       2.74852285       3.17372659       2.26251929        
Pd       5.49704569       3.17372659       2.26251929        
Pd       8.24556854       3.17372659       2.26251929        
Pd      10.99409139       3.17372659       2.26251929        
Pd       4.12278427       5.55401411       2.26251929        
Pd       6.87130712       5.55401411       2.26251929        
Pd       9.61982997       5.55401411       2.26251929        
Pd      12.36836271       5.55401411       2.26251929        
Pd       5.49704569       7.93430162       2.26251929        
Pd       8.24556854       7.93430162       2.26251929        
Pd      10.99409139       7.93430162       2.26251929        
Pd      13.74262414       7.93430162       2.26251929        
Pd      10.99423666       1.58593792       4.49262424        
Pd       2.75034862       1.58603881       4.49021159        
Pd       5.49309447       1.57932683       4.49719592        
Pd       8.24046589       1.58094035       4.49639257        
Pd      12.36768900       3.96625138       4.47780472        
Pd       4.13237390       3.96899576       4.52311705        
Pd       6.86817054       3.97839412       4.53075492        
Pd       9.60515213       3.97041829       4.50099315        
Pd      13.73549068       6.34883756       4.49632680        
Pd       5.49169450       6.34130785       4.52184004        
Pd       8.24725825       6.34930164       4.54464407        
Pd      10.98592744       6.35430224       4.51552748        
Pd      15.11169598       8.73004237       4.51266863        
Pd       6.86672170       8.72283411       4.51352898        
Pd       9.61612951       8.71118159       4.53761881        
Pd      12.36403098       8.73044598       4.51824743        
Pd      10.99872868       0.03603282       6.80064906        
Pd       2.73949331       0.02330841       6.76378674        
Pd       5.46917563       0.02294261       6.81557759        
Pd       8.23196584       0.03726349       6.85678977        
Pd      12.36669930       2.38089554       6.76412265        
Pd       4.10600976       2.36873597       6.77313541        
Pd       6.86398538       2.37982871       6.74316324        
Pd       9.62108585       2.38155905       6.74498982        
Pd      13.72268824       4.75968381       6.75898624        
Pd       5.44556267       4.74174282       6.84160418        
Pd       8.25800068       4.75098278       6.82951023        
Pd      11.02415481       4.74183276       6.71914969        
Pd      15.09381782       7.13319003       6.78330464        
Pd       6.84578926       7.17826164       6.80532850        
Pd       9.62215686       7.14665394       6.90182935        
Pd      12.36312739       7.12390734       6.80163200        
