# Supplementary material for: Dehydrogenation and Transfer Hydrogenation of Alkenones to Phenols and Ketones on Carbon-Supported Noble Metals
Source: ACS Catal. 2024 Feb 9;14(5):2883–96. doi: 10.1021/acscatal.3c04849 (PMC10913045; doi:10.1021/acscatal.3c04849)
Supplement: Supplementary file 1 — cs3c04849_si_001.zip [file cs3c04849_si_001.zip › Coordinates/Periodic/TautomerizationDehydrogenation/Pd/i.xyz]

82

C       7.17847640       2.31833392       8.89211413        
C       8.51380167       2.89698948       8.91920926        
C       8.64310263       4.34587750       9.02910941        
C       7.47353552       5.17005056       8.87879794        
C       6.04467913       3.15623106       9.44813516        
C       6.10829179       4.60995339       9.01323877        
C       9.86478569       4.92788258       9.69029621        
H       9.32919234       2.28897874       9.33488322        
H      11.10504727       3.17804098       7.58124439        
H      12.37550121       8.69663585       7.62016658        
H       7.14160866       1.26475836       9.18564789        
H       7.55294261       6.23168544       9.13640918        
H       6.11400614       3.16009341      10.55705076        
H       5.05783751       2.73675864       9.19727079        
H      10.78201512       4.38822405       9.41890286        
H       9.99696480       5.98720383       9.43097297        
H       9.74078892       4.85694638      10.78468758        
O       5.08986745       5.36651350       9.11454302        
Pd       0.00000000       0.00000000       0.00000000        
Pd       2.74852285       0.00000000       0.00000000        
Pd       5.49704570       0.00000000       0.00000000        
Pd       8.24556854       0.00000000       0.00000000        
Pd       1.37426142       2.38028752       0.00000000        
Pd       4.12278427       2.38028752       0.00000000        
Pd       6.87130712       2.38028752       0.00000000        
Pd       9.61982997       2.38028752       0.00000000        
Pd       2.74852499       4.76058493       0.00000000        
Pd       5.49704569       4.76058493       0.00000000        
Pd       8.24556854       4.76058493       0.00000000        
Pd      10.99409139       4.76058493       0.00000000        
Pd       4.12278463       7.14087245       0.00000000        
Pd       6.87130712       7.14087245       0.00000000        
Pd       9.61982996       7.14087245       0.00000000        
Pd      12.36836271       7.14087245       0.00000000        
Pd       1.37426142       0.79342917       2.26251929        
Pd       4.12278427       0.79342917       2.26251929        
Pd       6.87130712       0.79342917       2.26251929        
Pd       9.61982997       0.79342917       2.26251929        
Pd       2.74852285       3.17372659       2.26251929        
Pd       5.49704569       3.17372659       2.26251929        
Pd       8.24556854       3.17372659       2.26251929        
Pd      10.99409139       3.17372659       2.26251929        
Pd       4.12278427       5.55401411       2.26251929        
Pd       6.87130712       5.55401411       2.26251929        
Pd       9.61982997       5.55401411       2.26251929        
Pd      12.36836271       5.55401411       2.26251929        
Pd       5.49704569       7.93430162       2.26251929        
Pd       8.24556854       7.93430162       2.26251929        
Pd      10.99409139       7.93430162       2.26251929        
Pd      13.74262414       7.93430162       2.26251929        
Pd      10.96496437       1.60705764       4.55357690        
Pd       2.74114963       1.58961277       4.49042721        
Pd       5.51420664       1.58465770       4.51534994        
Pd       8.26345256       1.58573657       4.52183652        
Pd      12.37416469       3.96025004       4.49313333        
Pd       4.14190968       3.97137579       4.50370556        
Pd       6.86837587       3.96946209       4.55986555        
Pd       9.59564603       3.97062037       4.55942532        
Pd      13.74670873       6.34547737       4.49644521        
Pd       5.50112948       6.34119904       4.49811735        
Pd       8.25117739       6.33353241       4.51733385        
Pd      11.00189608       6.34239596       4.49038145        
Pd      15.12489986       8.72348468       4.49126933        
Pd       6.87002265       8.73218918       4.48991136        
Pd       9.62168149       8.73495056       4.49204196        
Pd      12.37197110       8.72477028       4.50551091        
Pd       5.50779040       9.50783213       6.77587401        
Pd       8.26035391       9.51949829       6.77449130        
Pd      10.98409216       9.50562924       6.80885462        
Pd      13.78232033       9.48516138       6.78423214        
Pd       1.42228627       2.34724558       6.79230963        
Pd       4.13131669       2.35217077       6.74208841        
Pd       6.88627344       2.30990339       6.81932531        
Pd       9.58196256       2.37034196       6.96565229        
Pd       2.78136492       4.75326349       6.75323488        
Pd       5.51457087       4.73189325       6.82973024        
Pd       8.30514400       4.80635467       6.89436681        
Pd      11.05673758       4.78279727       6.75246150        
Pd       4.15339916       7.13926883       6.75275375        
Pd       6.89461261       7.18379302       6.73925469        
Pd       9.64529045       7.16140475       6.74353306        
Pd      12.39227950       7.10788637       6.79708804        
