# Supplementary material for: Dehydrogenation and Transfer Hydrogenation of Alkenones to Phenols and Ketones on Carbon-Supported Noble Metals
Source: ACS Catal. 2024 Feb 9;14(5):2883–96. doi: 10.1021/acscatal.3c04849 (PMC10913045; doi:10.1021/acscatal.3c04849)
Supplement: Supplementary file 1 — cs3c04849_si_001.zip [file cs3c04849_si_001.zip › Coordinates/Periodic/TautomerizationDehydrogenation/Pd/h.xyz]

82

C       8.40379271       3.06841269       9.39741127        
C       9.79126891       2.69584966       8.91011634        
C      10.81899367       3.73405038       9.00930226        
C      10.42610856       5.11106447       9.01907062        
C       8.00122240       4.47023135       9.00467804        
C       9.01781855       5.46692278       9.00919769        
C      12.17027362       3.35450358       9.56104043        
H      10.13655556       1.71787358       9.26573581        
H      15.11482710       8.72458231       7.63725226        
H       7.65521671       2.33174747       9.05069663        
H       8.38887939       3.00690470      10.50913931        
H      11.11157054       5.87341941       9.39498235        
H       7.00753434       4.79323849       9.32623406        
H       1.53320888       2.39585879       9.14368971        
H      12.93080391       4.12145405       9.36254235        
H      12.08210444       3.22117479      10.65416476        
H       7.88442505       7.04116282       8.95345762        
O       8.77311875       6.77987547       9.30976313        
Pd       0.00000000       0.00000000       0.00000000        
Pd       2.74852285       0.00000000       0.00000000        
Pd       5.49704570       0.00000000       0.00000000        
Pd       8.24556854       0.00000000       0.00000000        
Pd       1.37426142       2.38028752       0.00000000        
Pd       4.12278427       2.38028752       0.00000000        
Pd       6.87130712       2.38028752       0.00000000        
Pd       9.61982997       2.38028752       0.00000000        
Pd      13.74261424       4.76058493       0.00000000        
Pd       5.49704570       4.76058493       0.00000000        
Pd       8.24556854       4.76058493       0.00000000        
Pd      10.99409139       4.76058493       0.00000000        
Pd      15.11687566       7.14087245       0.00000000        
Pd       6.87130712       7.14087245       0.00000000        
Pd       9.61982997       7.14087245       0.00000000        
Pd      12.36836272       7.14087245       0.00000000        
Pd       1.37426142       0.79342917       2.26251929        
Pd       4.12278427       0.79342917       2.26251929        
Pd       6.87130712       0.79342917       2.26251929        
Pd       9.61982997       0.79342917       2.26251929        
Pd       2.74852285       3.17372659       2.26251929        
Pd       5.49704570       3.17372659       2.26251929        
Pd       8.24556854       3.17372659       2.26251929        
Pd      10.99409139       3.17372659       2.26251929        
Pd       4.12278427       5.55401411       2.26251929        
Pd       6.87130712       5.55401411       2.26251929        
Pd       9.61982997       5.55401411       2.26251929        
Pd      12.36836272       5.55401411       2.26251929        
Pd       5.49704570       7.93430162       2.26251929        
Pd       8.24556854       7.93430162       2.26251929        
Pd      10.99409139       7.93430162       2.26251929        
Pd      13.74262414       7.93430162       2.26251929        
Pd      10.99196207       1.58717482       4.50799472        
Pd       2.75275870       1.59544979       4.48226586        
Pd       5.50392799       1.59298051       4.49097272        
Pd       8.26228945       1.59430068       4.52668306        
Pd      12.34692128       3.98144643       4.52994406        
Pd       4.12293825       3.97043496       4.49322736        
Pd       6.88487884       3.97792233       4.52981978        
Pd       9.61940471       3.97795924       4.56584080        
Pd      13.74538665       6.35136359       4.49835788        
Pd       5.49002282       6.34877845       4.49834504        
Pd       8.24351023       6.34047979       4.51951905        
Pd      10.99514758       6.32899631       4.53311886        
Pd      15.11759448       8.72804001       4.51685726        
Pd       6.87182454       8.73649140       4.49300512        
Pd       9.62439505       8.72989046       4.47854614        
Pd      12.37206714       8.73067656       4.50089359        
Pd       0.02156537       0.00290508       6.81285978        
Pd       2.75300929       0.01060938       6.75798978        
Pd       5.50513461       0.01637032       6.76676442        
Pd       8.22567212       0.00899595       6.81407008        
Pd       1.41614301       2.35611268       6.72408265        
Pd       4.12985232       2.38856146       6.76968816        
Pd       6.85525808       2.37345520       6.75346012        
Pd       9.63924616       2.37148820       6.84313886        
Pd       2.76338029       4.76874256       6.75744592        
Pd       5.47342374       4.76820536       6.77222810        
Pd       8.19529044       4.79303319       6.89455673        
Pd      10.99572379       4.75714520       6.95005959        
Pd       4.11551637       7.12190520       6.82278394        
Pd       6.85187140       7.16966929       6.74348166        
Pd       9.63023094       7.21110145       6.72401749        
Pd      12.37082033       7.14752039       6.76168866        
