# Supplementary material for: Dehydrogenation and Transfer Hydrogenation of Alkenones to Phenols and Ketones on Carbon-Supported Noble Metals
Source: ACS Catal. 2024 Feb 9;14(5):2883–96. doi: 10.1021/acscatal.3c04849 (PMC10913045; doi:10.1021/acscatal.3c04849)
Supplement: Supplementary file 1 — cs3c04849_si_001.zip [file cs3c04849_si_001.zip › Coordinates/Periodic/TautomerizationDehydrogenation/Pd/1c.xyz]

82

C       4.87452268       2.83356257       8.86965874        
C       6.14961616       2.13967722       8.91009292        
C       7.40325496       2.83736126       8.94439651        
C       7.43164704       4.30038282       8.87555501        
C       6.14721887       4.99103388       8.97393144        
C       4.90333158       4.28410824       8.92291911        
C       8.60950865       2.15432307       9.53861672        
H       4.01518572       2.33335355       9.33061357        
H       6.14285029       1.09206642       9.21838723        
H       8.25677426       4.78423228       9.41337071        
H       4.01101922       4.82135566       9.24724176        
H       6.85087380       6.78186420       9.12501058        
H       9.55165403       2.56025714       9.12891387        
H       8.62349711       2.32428164      10.62942279        
H       8.59450570       1.07156569       9.35620064        
H       1.37326244       0.80276832       7.63025769        
H      10.98403114       7.90403544       7.63837766        
O       6.10109573       6.25496209       9.49677031        
Pd       0.00000000       0.00000000       0.00000000        
Pd       2.74852000       0.00000000       0.00000000        
Pd       5.49705000       0.00000000       0.00000000        
Pd       8.24557000       0.00000000       0.00000000        
Pd      12.36835623       2.38029000       0.00000000        
Pd       4.12278000       2.38029000       0.00000000        
Pd       6.87131000       2.38029000       0.00000000        
Pd       9.61983000       2.38029000       0.00000000        
Pd       2.74852377       4.76058000       0.00000000        
Pd       5.49705000       4.76058000       0.00000000        
Pd       8.24557000       4.76058000       0.00000000        
Pd      10.99409000       4.76058000       0.00000000        
Pd       4.12278377       7.14087000       0.00000000        
Pd       6.87131000       7.14087000       0.00000000        
Pd       9.61983000       7.14087000       0.00000000        
Pd      12.36836000       7.14087000       0.00000000        
Pd       1.37426000       0.79343000       2.26252000        
Pd       4.12278000       0.79343000       2.26252000        
Pd       6.87131000       0.79343000       2.26252000        
Pd       9.61983000       0.79343000       2.26252000        
Pd       2.74852000       3.17373000       2.26252000        
Pd       5.49705000       3.17373000       2.26252000        
Pd       8.24557000       3.17373000       2.26252000        
Pd      10.99409000       3.17373000       2.26252000        
Pd       4.12278000       5.55401000       2.26252000        
Pd       6.87131000       5.55401000       2.26252000        
Pd       9.61983000       5.55401000       2.26252000        
Pd      12.36836000       5.55401000       2.26252000        
Pd       5.49705000       7.93430000       2.26252000        
Pd       8.24557000       7.93430000       2.26252000        
Pd      10.99409000       7.93430000       2.26252000        
Pd      13.74262000       7.93430000       2.26252000        
Pd      11.00690975       1.59356546       4.49445859        
Pd       2.77658827       1.60215828       4.54290818        
Pd       5.50821750       1.58789232       4.53866014        
Pd       8.23951799       1.59190688       4.50261717        
Pd      12.36246716       3.96398963       4.49665200        
Pd       4.13159904       3.96780832       4.52746050        
Pd       6.86541800       3.96334143       4.55102565        
Pd       9.60210976       3.97836549       4.52050511        
Pd      13.73704948       6.35350452       4.49469087        
Pd       5.49653907       6.33615031       4.50418161        
Pd       8.25206660       6.32886568       4.52491750        
Pd      10.99073601       6.34925050       4.50958789        
Pd      15.13521424       8.73510095       4.48473574        
Pd       6.88518231       8.74176638       4.49253562        
Pd       9.61504529       8.72471802       4.51430182        
Pd      12.36775047       8.72563224       4.49986112        
Pd      -0.00678452      -0.01170513       6.79823242        
Pd       2.76686346      -0.00198889       6.81524263        
Pd      10.99040213       9.50126856       6.78864334        
Pd      13.77445197       9.49052889       6.74089143        
Pd       1.38714020       2.41111926       6.80312556        
Pd       4.15479100       2.40196649       6.88363196        
Pd       6.91682843       2.30992371       6.85107224        
Pd       9.65585950       2.37196331       6.71851761        
Pd      13.70371985       4.77404575       6.74625446        
Pd       5.44553423       4.82362765       6.84955636        
Pd       8.20681998       4.74521292       6.90340190        
Pd      10.98503470       4.74731315       6.77253881        
Pd      15.10067067       7.16967379       6.74880688        
Pd       6.87815532       7.16905631       6.71224712        
Pd       9.59096540       7.11426162       6.81410529        
Pd      12.38126180       7.12074693       6.79989140        
