# Supplementary material for: Dehydrogenation and Transfer Hydrogenation of Alkenones to Phenols and Ketones on Carbon-Supported Noble Metals
Source: ACS Catal. 2024 Feb 9;14(5):2883–96. doi: 10.1021/acscatal.3c04849 (PMC10913045; doi:10.1021/acscatal.3c04849)
Supplement: Supplementary file 1 — cs3c04849_si_001.zip [file cs3c04849_si_001.zip › Coordinates/Periodic/TautomerizationDehydrogenation/Pd/d.xyz]

82

C       6.74530943       3.18844049       9.98794894        
C       8.21699308       3.15120055      10.21480420        
C       9.03460769       4.12159754       9.73023868        
C       8.45772442       5.25404552       8.99905776        
C       6.18668369       4.61240056       9.96705771        
C       7.05780278       5.58783984       9.21224267        
C      10.51970171       4.11281115       9.93280168        
H       8.25088752       1.56258474       7.59712299        
H       8.64944370       2.29300565      10.73291820        
H       6.52674282       2.71676568       8.98670835        
H       6.20572005       2.57181737      10.71879429        
H       9.09792169       6.14880682       8.91185425        
H       6.12753705       5.00879759      10.99787274        
H       5.16660316       4.65052218       9.55447430        
H      10.85707095       3.20387139      10.44569317        
H      11.05207144       4.15909599       8.95495125        
H      10.84925848       4.99424212      10.50420185        
O       6.58247510       6.73719633       8.91895734        
Pd       0.00000000       0.00000000       0.00000000        
Pd       2.74852285       0.00000000       0.00000000        
Pd       5.49704570       0.00000000       0.00000000        
Pd       8.24556854       0.00000000       0.00000000        
Pd       1.37426142       2.38028752       0.00000000        
Pd       4.12278427       2.38028752       0.00000000        
Pd       6.87130712       2.38028752       0.00000000        
Pd       9.61982997       2.38028752       0.00000000        
Pd      13.74261424       4.76058493       0.00000000        
Pd       5.49704570       4.76058493       0.00000000        
Pd       8.24556854       4.76058493       0.00000000        
Pd      10.99409139       4.76058493       0.00000000        
Pd      15.11687566       7.14087245       0.00000000        
Pd       6.87130712       7.14087245       0.00000000        
Pd       9.61982997       7.14087245       0.00000000        
Pd      12.36836272       7.14087245       0.00000000        
Pd       1.37426142       0.79342917       2.26251929        
Pd       4.12278427       0.79342917       2.26251929        
Pd       6.87130712       0.79342917       2.26251929        
Pd       9.61982997       0.79342917       2.26251929        
Pd       2.74852285       3.17372659       2.26251929        
Pd       5.49704570       3.17372659       2.26251929        
Pd       8.24556854       3.17372659       2.26251929        
Pd      10.99409139       3.17372659       2.26251929        
Pd       4.12278427       5.55401411       2.26251929        
Pd       6.87130712       5.55401411       2.26251929        
Pd       9.61982997       5.55401411       2.26251929        
Pd      12.36836272       5.55401411       2.26251929        
Pd       5.49704570       7.93430162       2.26251929        
Pd       8.24556854       7.93430162       2.26251929        
Pd      10.99409139       7.93430162       2.26251929        
Pd      13.74262414       7.93430162       2.26251929        
Pd      10.98994278       1.58964323       4.50188010        
Pd       2.74548554       1.58703664       4.49848963        
Pd       5.49829515       1.59368196       4.50015243        
Pd       8.24532295       1.58733921       4.51719797        
Pd      12.36376908       3.96650142       4.49576803        
Pd       4.12272667       3.96819665       4.49139272        
Pd       6.88556451       3.97352751       4.53112611        
Pd       9.60745611       3.97296244       4.53328216        
Pd      13.73991120       6.34723094       4.49760446        
Pd       5.49654239       6.35477722       4.50624563        
Pd       8.23474342       6.34573124       4.53524783        
Pd      10.99256804       6.34804433       4.49213802        
Pd      15.11344114       8.73109016       4.50096882        
Pd       6.87174882       8.71708704       4.52436466        
Pd       9.61861298       8.73088258       4.49612347        
Pd      12.36653828       8.72988722       4.50444359        
Pd      10.99807771       0.01077087       6.76176317        
Pd       2.75201975       0.02327575       6.77585242        
Pd      10.98085600       9.51833050       6.76919253        
Pd      13.74044959       9.49201437       6.81076974        
Pd      12.36906039       2.38334830       6.77500235        
Pd       4.11422516       2.37882380       6.77502814        
Pd       6.83718972       2.37336264       6.80460520        
Pd       9.63863893       2.39522241       6.81468781        
Pd      13.74138231       4.75999088       6.77077940        
Pd       5.46826476       4.73989284       6.73314254        
Pd       8.25480849       4.77914715       6.90619673        
Pd      11.01875550       4.76436216       6.75671734        
Pd      15.09524094       7.14090221       6.76223164        
Pd       6.85977271       7.16274112       6.83367130        
Pd       9.64176889       7.16389055       6.75067783        
Pd      12.36914479       7.14179130       6.77394235        
