# Supplementary material for: Dehydrogenation and Transfer Hydrogenation of Alkenones to Phenols and Ketones on Carbon-Supported Noble Metals
Source: ACS Catal. 2024 Feb 9;14(5):2883–96. doi: 10.1021/acscatal.3c04849 (PMC10913045; doi:10.1021/acscatal.3c04849)
Supplement: Supplementary file 1 — cs3c04849_si_001.zip [file cs3c04849_si_001.zip › Coordinates/Periodic/TautomerizationDehydrogenation/Pd/1.xyz]

82

C       6.48389435       3.28855379       9.81137430        
C       7.98376550       3.05452486       9.94868214        
C       8.85577732       4.13607964       9.36619071        
C       8.31802849       5.39546896       9.05896559        
C       6.07485874       4.73762873      10.07791614        
C       6.91606625       5.72774518       9.31167694        
C      10.32886490       3.97571227       9.59639315        
H       8.26158764       3.00431249      11.02142730        
H       8.26759441       2.07802497       9.52450434        
H       6.16730368       3.02493188       8.77483017        
H       5.93131699       2.60651927      10.47220844        
H       8.98782966       6.26465615       8.95606715        
H       6.21062813       4.98235511      11.14875637        
H       5.01731149       4.91526884       9.83797169        
H      10.69651297       2.99158461       9.27063710        
H      10.92041561       4.75945805       9.08935419        
H      10.52692386       4.05630063      10.68151896        
O       6.45462589       6.86290645       9.00682128        
Pd       0.00000000       0.00000000       0.00000000        
Pd       2.74852285       0.00000000       0.00000000        
Pd       5.49704570       0.00000000       0.00000000        
Pd       8.24556854       0.00000000       0.00000000        
Pd       1.37426142       2.38028752       0.00000000        
Pd       4.12278427       2.38028752       0.00000000        
Pd       6.87130712       2.38028752       0.00000000        
Pd       9.61982997       2.38028752       0.00000000        
Pd      13.74261908       4.76058493       0.00000000        
Pd       5.49704570       4.76058493       0.00000000        
Pd       8.24556854       4.76058493       0.00000000        
Pd      10.99409139       4.76058493       0.00000000        
Pd      15.11688051       7.14087245       0.00000000        
Pd       6.87130712       7.14087245       0.00000000        
Pd       9.61982997       7.14087245       0.00000000        
Pd      12.36836272       7.14087245       0.00000000        
Pd       1.37426142       0.79342917       2.26251929        
Pd       4.12278427       0.79342917       2.26251929        
Pd       6.87130712       0.79342917       2.26251929        
Pd       9.61982997       0.79342917       2.26251929        
Pd       2.74852285       3.17372659       2.26251929        
Pd       5.49704570       3.17372659       2.26251929        
Pd       8.24556854       3.17372659       2.26251929        
Pd      10.99409139       3.17372659       2.26251929        
Pd       4.12278427       5.55401411       2.26251929        
Pd       6.87130712       5.55401411       2.26251929        
Pd       9.61982997       5.55401411       2.26251929        
Pd      12.36836272       5.55401411       2.26251929        
Pd       5.49704570       7.93430162       2.26251929        
Pd       8.24556854       7.93430162       2.26251929        
Pd      10.99409139       7.93430162       2.26251929        
Pd      13.74262414       7.93430162       2.26251929        
Pd      10.99462064       1.58705592       4.49041955        
Pd       2.74879369       1.58128330       4.49891060        
Pd       5.49586051       1.58700391       4.49013620        
Pd       8.24767405       1.58079383       4.49038659        
Pd      12.36841628       3.96337286       4.48746147        
Pd       4.12728553       3.96732852       4.49015838        
Pd       6.89382264       3.97513261       4.53193586        
Pd       9.60277110       3.97438481       4.53142532        
Pd      13.74187816       6.34488720       4.49865025        
Pd       5.49890014       6.35508344       4.50551424        
Pd       8.23324028       6.33133613       4.56710618        
Pd      10.99298274       6.34941263       4.49115917        
Pd      15.11750886       8.72900369       4.50000192        
Pd       6.87579326       8.71370574       4.52173835        
Pd       9.61766750       8.72200746       4.49960361        
Pd      12.36683367       8.72728924       4.50120698        
Pd      10.99081074       0.01325686       6.76656220        
Pd       2.76035661       0.01686275       6.77958423        
Pd      10.99604615       9.51939284       6.77244434        
Pd      13.74142129       9.51675025       6.77668895        
Pd       1.38455549       2.37669681       6.76959008        
Pd       4.12134026       2.37782835       6.77006441        
Pd       6.86081161       2.35115346       6.73622701        
Pd       9.64064258       2.34534627       6.75092639        
Pd       2.75435855       4.75773663       6.76875483        
Pd       5.47742568       4.74534825       6.72915455        
Pd       8.27867839       4.72011406       6.97928070        
Pd      11.03770975       4.76189721       6.73161365        
Pd      15.09867314       7.14082730       6.76335663        
Pd       6.85469544       7.18014168       6.83539460        
Pd       9.64227578       7.16109548       6.76182573        
Pd      12.37468598       7.14518821       6.77546077        
