# Supplementary material for: Dehydrogenation and Transfer Hydrogenation of Alkenones to Phenols and Ketones on Carbon-Supported Noble Metals
Source: ACS Catal. 2024 Feb 9;14(5):2883–96. doi: 10.1021/acscatal.3c04849 (PMC10913045; doi:10.1021/acscatal.3c04849)
Supplement: Supplementary file 1 — cs3c04849_si_001.zip [file cs3c04849_si_001.zip › Coordinates/Periodic/TautomerizationDehydrogenation/Pd/c.xyz]

82

C       7.85923583       7.71281889       9.77618974        
C       9.24654992       7.08375394       9.69334186        
C       9.27336160       5.59246098       9.68273284        
C       8.15326531       4.87307080       9.32698935        
C       6.80179781       6.97528871       8.98109563        
C       6.87232634       5.51557311       9.02866258        
C      10.56256272       4.92789763      10.03206575        
H       9.75595122       7.43264327       8.73899502        
H       9.91273577       7.47286666      10.47833908        
H       7.52820338       7.70770054      10.83305766        
H       7.90332387       8.77021109       9.47109924        
H       8.14298380       3.78255151       9.41196783        
H      15.10057784       8.75741665       7.62590745        
H       5.78010146       7.33840488       9.15023528        
H      10.83812239       5.14662272      11.07735057        
H      10.52432819       3.84173468       9.88506095        
H      11.38040804       5.33360292       9.40708572        
O       5.81431711       4.78246945       8.90097603        
Pd       0.00000000       0.00000000       0.00000000        
Pd       2.74852285       0.00000000       0.00000000        
Pd       5.49704570       0.00000000       0.00000000        
Pd       8.24556854       0.00000000       0.00000000        
Pd       1.37426142       2.38028752       0.00000000        
Pd       4.12278427       2.38028752       0.00000000        
Pd       6.87130712       2.38028752       0.00000000        
Pd       9.61982997       2.38028752       0.00000000        
Pd      13.74261424       4.76058493       0.00000000        
Pd       5.49704570       4.76058493       0.00000000        
Pd       8.24556854       4.76058493       0.00000000        
Pd      10.99409139       4.76058493       0.00000000        
Pd      15.11687566       7.14087245       0.00000000        
Pd       6.87130712       7.14087245       0.00000000        
Pd       9.61982997       7.14087245       0.00000000        
Pd      12.36836272       7.14087245       0.00000000        
Pd       1.37426142       0.79342917       2.26251929        
Pd       4.12278427       0.79342917       2.26251929        
Pd       6.87130712       0.79342917       2.26251929        
Pd       9.61982997       0.79342917       2.26251929        
Pd       2.74852285       3.17372659       2.26251929        
Pd       5.49704570       3.17372659       2.26251929        
Pd       8.24556854       3.17372659       2.26251929        
Pd      10.99409139       3.17372659       2.26251929        
Pd       4.12278427       5.55401411       2.26251929        
Pd       6.87130712       5.55401411       2.26251929        
Pd       9.61982997       5.55401411       2.26251929        
Pd      12.36836272       5.55401411       2.26251929        
Pd       5.49704570       7.93430162       2.26251929        
Pd       8.24556854       7.93430162       2.26251929        
Pd      10.99409139       7.93430162       2.26251929        
Pd      13.74262414       7.93430162       2.26251929        
Pd      10.99581309       1.58592967       4.50356692        
Pd       2.74803160       1.59263173       4.49794034        
Pd       5.49826094       1.59467872       4.49404492        
Pd       8.24714224       1.58687504       4.50100990        
Pd      12.37081210       3.96531094       4.48876459        
Pd       4.13482462       3.97599313       4.51884565        
Pd       6.87661219       3.97562443       4.52726683        
Pd       9.60715745       3.97443128       4.50950350        
Pd      13.74916898       6.34812533       4.50004867        
Pd       5.50271806       6.34774523       4.54229022        
Pd       8.23703257       6.34680926       4.52840969        
Pd      10.99773355       6.35128940       4.47968680        
Pd      15.11972964       8.73046083       4.51709768        
Pd       6.86944233       8.71937974       4.53380879        
Pd       9.61814134       8.74281524       4.48154770        
Pd      12.37164954       8.73365842       4.50316258        
Pd       0.01755061       0.03456428       6.82349225        
Pd       2.75078742       0.02460414       6.77155314        
Pd       5.49929110       0.01696142       6.77014862        
Pd       8.22162817       0.02711543       6.81653479        
Pd      12.36739475       2.38773755       6.78139209        
Pd       4.11053865       2.37543015       6.76939744        
Pd       6.87333591       2.37163925       6.75903245        
Pd       9.62718825       2.39727815       6.76665676        
Pd      13.72188603       4.76421779       6.77086696        
Pd       5.45755165       4.75242208       6.81222138        
Pd       8.28043412       4.77158011       6.84420020        
Pd      11.01664622       4.76518394       6.74510472        
Pd      15.09838025       7.14272317       6.80328608        
Pd       6.89227063       7.17330859       6.87960472        
Pd       9.66031831       7.18188772       6.71086316        
Pd      12.36734096       7.14464099       6.76088735        
