# Supplementary material for: Dehydrogenation and Transfer Hydrogenation of Alkenones to Phenols and Ketones on Carbon-Supported Noble Metals
Source: ACS Catal. 2024 Feb 9;14(5):2883–96. doi: 10.1021/acscatal.3c04849 (PMC10913045; doi:10.1021/acscatal.3c04849)
Supplement: Supplementary file 1 — cs3c04849_si_001.zip [file cs3c04849_si_001.zip › Coordinates/Periodic/TautomerizationDehydrogenation/Pd/b.xyz]

82

C       6.93139269       2.45877423       8.94652599        
C       8.26326172       3.02836640       9.38901509        
C       8.43652466       4.49413448       9.05939972        
C       7.27212293       5.29448753       8.84113807        
C       5.77848328       3.30908287       9.44193644        
C       5.89016685       4.76859764       9.01755214        
C       9.69784813       5.12502027       9.58490015        
H       8.35392005       2.92081617      10.49452751        
H       9.11728502       2.44190807       8.98126546        
H      12.38865867       8.69760286       7.62002804        
H       6.81978144       1.40463463       9.23083435        
H       7.35330621       6.38167357       8.98231527        
H       5.77428264       3.30951185      10.55392175        
H       4.79527192       2.91466617       9.13030584        
H      10.59476580       4.60217346       9.20384110        
H       9.77454037       6.18689207       9.31063722        
H       9.72338522       5.04345313      10.68679184        
O       4.90449752       5.55715389       9.15243024        
Pd       0.00000000       0.00000000       0.00000000        
Pd       2.74852285       0.00000000       0.00000000        
Pd       5.49704570       0.00000000       0.00000000        
Pd       8.24556854       0.00000000       0.00000000        
Pd       1.37426142       2.38028752       0.00000000        
Pd       4.12278427       2.38028752       0.00000000        
Pd       6.87130712       2.38028752       0.00000000        
Pd       9.61982997       2.38028752       0.00000000        
Pd      13.74261424       4.76058493       0.00000000        
Pd       5.49704570       4.76058493       0.00000000        
Pd       8.24556854       4.76058493       0.00000000        
Pd      10.99409139       4.76058493       0.00000000        
Pd      15.11687566       7.14087245       0.00000000        
Pd       6.87130712       7.14087245       0.00000000        
Pd       9.61982997       7.14087245       0.00000000        
Pd      12.36836272       7.14087245       0.00000000        
Pd       1.37426142       0.79342917       2.26251929        
Pd       4.12278427       0.79342917       2.26251929        
Pd       6.87130712       0.79342917       2.26251929        
Pd       9.61982997       0.79342917       2.26251929        
Pd       2.74852285       3.17372659       2.26251929        
Pd       5.49704570       3.17372659       2.26251929        
Pd       8.24556854       3.17372659       2.26251929        
Pd      10.99409139       3.17372659       2.26251929        
Pd       4.12278427       5.55401411       2.26251929        
Pd       6.87130712       5.55401411       2.26251929        
Pd       9.61982997       5.55401411       2.26251929        
Pd      12.36836272       5.55401411       2.26251929        
Pd       5.49704570       7.93430162       2.26251929        
Pd       8.24556854       7.93430162       2.26251929        
Pd      10.99409139       7.93430162       2.26251929        
Pd      13.74262414       7.93430162       2.26251929        
Pd      10.99766754       1.58782395       4.49359366        
Pd       2.75479097       1.58605014       4.49211179        
Pd       5.51368432       1.58789200       4.52240633        
Pd       8.24737347       1.58412779       4.52184750        
Pd      12.37474965       3.96476056       4.49314688        
Pd       4.13896137       3.97139040       4.50287257        
Pd       6.87836390       3.96300406       4.54963023        
Pd       9.60244280       3.97673525       4.54158921        
Pd      13.75084380       6.34644763       4.50405746        
Pd       5.50081844       6.34531310       4.49737715        
Pd       8.25300744       6.33091130       4.51750837        
Pd      11.00710758       6.34525361       4.49289783        
Pd      15.12362519       8.72383790       4.50864017        
Pd       6.88117016       8.72131626       4.49434640        
Pd       9.63054983       8.73108531       4.49797932        
Pd      12.37497452       8.72710062       4.51306649        
Pd       5.52220021       9.51470196       6.77167625        
Pd       2.76999236       0.00226115       6.77586823        
Pd      10.99202957       9.51525477       6.81506266        
Pd      13.78632520       9.50780490       6.80801229        
Pd       1.39764011       2.36946895       6.77375955        
Pd       4.12655958       2.35486164       6.75140646        
Pd       6.89070879       2.34088483       6.88157514        
Pd       9.66411664       2.34618846       6.75629672        
Pd       2.76721184       4.74476795       6.76499117        
Pd       5.52245422       4.72324159       6.78970166        
Pd       8.29508164       4.74407128       6.91286553        
Pd      11.04029113       4.74518229       6.75495114        
Pd       4.15871332       7.12625457       6.78252503        
Pd       6.90200189       7.17960891       6.74272297        
Pd       9.64366292       7.14493428       6.74028503        
Pd      12.39053571       7.10355015       6.80224131        
