# Supplementary material for: Dehydrogenation and Transfer Hydrogenation of Alkenones to Phenols and Ketones on Carbon-Supported Noble Metals
Source: ACS Catal. 2024 Feb 9;14(5):2883–96. doi: 10.1021/acscatal.3c04849 (PMC10913045; doi:10.1021/acscatal.3c04849)
Supplement: Supplementary file 1 — cs3c04849_si_001.zip [file cs3c04849_si_001.zip › Coordinates/Periodic/TautomerizationDehydrogenation/Pd/a.xyz]

82

C       8.03068236       5.37473563       9.74768661        
C       8.43675953       6.83218426       9.52839425        
C       9.86357176       7.05225276       9.03020511        
C      10.75013153       5.90426978       8.97448320        
C       8.76964115       4.38349781       8.85713148        
C      10.23903716       4.56608841       8.93732525        
C      10.49092228       8.33683344       9.53068042        
H       7.72015713       7.31703027       8.81880517        
H       8.31486374       7.40466047      10.46362853        
H       8.26473864       5.09024339      10.79203163        
H       6.94579244       5.25600197       9.62287524        
H      11.79789135       6.03930382       9.25570255        
H       8.48419323       3.34448363       9.07494968        
H      10.59168267       8.29759869      10.63107245        
H      11.49372838       8.49884016       9.10048416        
H       9.86290480       9.20850441       9.28856539        
H      10.77087437       2.72690343       9.16388213        
O      11.02938510       3.60530139       9.53135789        
Pd       0.00000000       0.00000000       0.00000000        
Pd       2.74852285       0.00000000       0.00000000        
Pd       5.49704570       0.00000000       0.00000000        
Pd       8.24556854       0.00000000       0.00000000        
Pd       1.37426142       2.38028752       0.00000000        
Pd       4.12278427       2.38028752       0.00000000        
Pd       6.87130712       2.38028752       0.00000000        
Pd       9.61982997       2.38028752       0.00000000        
Pd      13.74261908       4.76058493       0.00000000        
Pd       5.49704570       4.76058493       0.00000000        
Pd       8.24556854       4.76058493       0.00000000        
Pd      10.99409139       4.76058493       0.00000000        
Pd      15.11688051       7.14087245       0.00000000        
Pd       6.87130712       7.14087245       0.00000000        
Pd       9.61982997       7.14087245       0.00000000        
Pd      12.36836272       7.14087245       0.00000000        
Pd       1.37426142       0.79342917       2.26251929        
Pd       4.12278427       0.79342917       2.26251929        
Pd       6.87130712       0.79342917       2.26251929        
Pd       9.61982997       0.79342917       2.26251929        
Pd       2.74852285       3.17372659       2.26251929        
Pd       5.49704570       3.17372659       2.26251929        
Pd       8.24556854       3.17372659       2.26251929        
Pd      10.99409139       3.17372659       2.26251929        
Pd       4.12278427       5.55401411       2.26251929        
Pd       6.87130712       5.55401411       2.26251929        
Pd       9.61982997       5.55401411       2.26251929        
Pd      12.36836272       5.55401411       2.26251929        
Pd       5.49704570       7.93430162       2.26251929        
Pd       8.24556854       7.93430162       2.26251929        
Pd      10.99409139       7.93430162       2.26251929        
Pd      13.74262414       7.93430162       2.26251929        
Pd      11.00474113       1.58336152       4.49130159        
Pd       2.75042817       1.59027626       4.49640656        
Pd       5.49491016       1.59340157       4.49181040        
Pd       8.24484050       1.58726700       4.48658178        
Pd      12.34966348       3.98401539       4.54180913        
Pd       4.12272562       3.97232251       4.50074109        
Pd       6.88712838       3.97826264       4.52318882        
Pd       9.63352224       3.97492278       4.52839562        
Pd      13.75176581       6.34814712       4.49163236        
Pd       5.50644971       6.34574266       4.49877808        
Pd       8.26653498       6.34160766       4.55985268        
Pd      11.00008680       6.34919816       4.52882068        
Pd      15.12521080       8.72751037       4.50210000        
Pd       6.87759012       8.72273862       4.49598137        
Pd       9.62306363       8.71145489       4.52162149        
Pd      12.37284642       8.72928128       4.48728395        
Pd       0.01761203       0.00202105       6.77653644        
Pd       2.75664545       0.01135846       6.76084766        
Pd       5.51642092       0.02883176       6.74319012        
Pd       8.26150204       0.00024263       6.76752629        
Pd       1.38091392       2.38846268       6.77015593        
Pd       4.12133691       2.38974190       6.77725081        
Pd       6.86884822       2.37160122       6.76379784        
Pd       9.63559613       2.33598785       6.72794227        
Pd       2.76292347       4.76466242       6.77446083        
Pd       5.50470679       4.76071446       6.78080927        
Pd       8.24078885       4.70500272       6.87351032        
Pd      10.96020562       4.80649931       6.91522771        
Pd       4.14360901       7.13837184       6.77172822        
Pd       6.88223906       7.14773216       6.76131398        
Pd       9.65743251       7.17945327       6.90028237        
Pd      12.42159850       7.16460920       6.74781034        
