# Supplementary material for: Dehydrogenation and Transfer Hydrogenation of Alkenones to Phenols and Ketones on Carbon-Supported Noble Metals
Source: ACS Catal. 2024 Feb 9;14(5):2883–96. doi: 10.1021/acscatal.3c04849 (PMC10913045; doi:10.1021/acscatal.3c04849)
Supplement: Supplementary file 1 — cs3c04849_si_001.zip [file cs3c04849_si_001.zip › Coordinates/Periodic/TautomerizationDehydrogenation/Ru/l.xyz]

82

C       8.04431415       7.50273615       8.47588207        
C       9.25710648       6.73301842       8.53470708        
C       9.16699015       5.29012287       8.58569519        
C       7.89096498       4.64251369       8.53520371        
C       6.74700376       6.87720652       8.48319572        
C       6.66559228       5.42501366       8.43477742        
C      10.36377729       4.51677191       9.05225962        
H      12.11294212       8.57536266       7.41801685        
H      10.14997450       7.20461044       8.94679217        
H       1.33566351       0.81893052       7.41940947        
H       8.10421967       8.55947172       8.75626937        
H       7.78817968       3.62438564       8.91366259        
H      14.83987038       8.59473254       7.43271679        
H       5.88471510       7.41666546       8.87455967        
H      10.71491899       4.91317791      10.01989577        
H      10.15995648       3.44445476       9.14377134        
H      11.28233365       4.63637874       8.40149504        
O       5.49978620       4.81056566       8.46305997        
Ru      10.79200000       1.55769103       0.00000000        
Ru       2.69800000       1.55769103       0.00000000        
Ru       5.39600000       1.55769103       0.00000000        
Ru       8.09400000       1.55769103       0.00000000        
Ru      12.14100000       3.89422757       0.00000000        
Ru       4.04700000       3.89422757       0.00000000        
Ru       6.74500000       3.89422757       0.00000000        
Ru       9.44300000       3.89422757       0.00000000        
Ru      13.49000000       6.23076411       0.00000000        
Ru       5.39600000       6.23076411       0.00000000        
Ru       8.09400000       6.23076411       0.00000000        
Ru      10.79200000       6.23076411       0.00000000        
Ru      14.83900000       8.56730064       0.00000000        
Ru       6.74500000       8.56730064       0.00000000        
Ru       9.44300000       8.56730064       0.00000000        
Ru      12.14100000       8.56730064       0.00000000        
Ru       0.00000000       0.00000000       2.13200000        
Ru       2.69800000       0.00000000       2.13200000        
Ru       5.39600000       0.00000000       2.13200000        
Ru       8.09400000       0.00000000       2.13200000        
Ru       1.34900000       2.33653654       2.13200000        
Ru       4.04700000       2.33653654       2.13200000        
Ru       6.74500000       2.33653654       2.13200000        
Ru       9.44300000       2.33653654       2.13200000        
Ru       2.69800000       4.67307308       2.13200000        
Ru       5.39600000       4.67307308       2.13200000        
Ru       8.09400000       4.67307308       2.13200000        
Ru      10.79200000       4.67307308       2.13200000        
Ru       4.04700000       7.00960962       2.13200000        
Ru       6.74500000       7.00960962       2.13200000        
Ru       9.44300000       7.00960962       2.13200000        
Ru      12.14100000       7.00960962       2.13200000        
Ru      10.78552339       1.55623237       4.24656317        
Ru       2.69933062       1.55597287       4.27464659        
Ru       5.39874769       1.55977430       4.25187320        
Ru       8.09211853       1.56293629       4.24593889        
Ru      12.14544542       3.89958696       4.25623320        
Ru       4.04626283       3.89450841       4.25549277        
Ru       6.74565908       3.89589477       4.26622662        
Ru       9.44656497       3.89165856       4.25249656        
Ru      13.48768955       6.23408373       4.24884244        
Ru       5.39622689       6.22570401       4.26233142        
Ru       8.09836033       6.22837591       4.23457807        
Ru      10.78849423       6.22892489       4.26722712        
Ru      14.83685304       8.55691443       4.24902045        
Ru       6.75161501       8.57649958       4.24496758        
Ru       9.43967389       8.56891754       4.25034656        
Ru      12.13350795       8.56144890       4.25350232        
Ru      10.77030235       0.02078190       6.35479500        
Ru       2.71528279       0.03326550       6.34997806        
Ru       5.39276143       0.02161429       6.34645393        
Ru       8.09188351       0.01613077       6.39107349        
Ru      12.13951409       2.33580097       6.33122701        
Ru       4.05369571       2.32107648       6.32104695        
Ru       6.74715575       2.29849612       6.31519065        
Ru       9.43377018       2.30530799       6.30915184        
Ru      13.48398240       4.69408060       6.30625550        
Ru       5.36624123       4.66142265       6.37548974        
Ru       8.11161766       4.62189913       6.37152182        
Ru      10.82808473       4.64747635       6.34554935        
Ru      14.81817100       7.01137007       6.34161612        
Ru       6.73403358       7.03197304       6.33848457        
Ru       9.44530873       7.01169869       6.36757885        
Ru      12.15205505       6.99907371       6.34966519        
