# Supplementary material for: Dehydrogenation and Transfer Hydrogenation of Alkenones to Phenols and Ketones on Carbon-Supported Noble Metals
Source: ACS Catal. 2024 Feb 9;14(5):2883–96. doi: 10.1021/acscatal.3c04849 (PMC10913045; doi:10.1021/acscatal.3c04849)
Supplement: Supplementary file 1 — cs3c04849_si_001.zip [file cs3c04849_si_001.zip › Coordinates/Periodic/TautomerizationDehydrogenation/Ru/j.xyz]

82

C       6.24799438       3.09499641       8.45450650        
C       7.61495036       2.95547516       9.11804233        
C       8.59682212       4.00612603       8.63927425        
C       8.09162368       5.33513968       8.50670375        
C       5.71037340       4.49150803       8.42905728        
C       6.66146467       5.59290464       8.41023681        
C      10.00794906       3.86362441       9.15887852        
H       7.50010986       3.08477274      10.21895318        
H       8.02742352       1.94657832       8.96737131        
H      12.15865957       8.57138067       7.40814544        
H       5.51558668       2.39549652       8.87676356        
H       8.71144717       6.20727581       8.74962166        
H       4.75206579       4.70811466       8.91039235        
H       2.67266618       3.10641855       7.40202097        
H      10.43003421       2.86656484       8.97134085        
H      10.69611157       4.61556487       8.71692145        
H      10.02107270       4.03730750      10.25122852        
O       6.28585280       6.86602590       8.40292935        
Ru      10.79200000       1.55769103       0.00000000        
Ru       2.69800000       1.55769103       0.00000000        
Ru       5.39600000       1.55769103       0.00000000        
Ru       8.09400000       1.55769103       0.00000000        
Ru      12.14100000       3.89422757       0.00000000        
Ru       4.04700000       3.89422757       0.00000000        
Ru       6.74500000       3.89422757       0.00000000        
Ru       9.44300000       3.89422757       0.00000000        
Ru      13.49000000       6.23076411       0.00000000        
Ru       5.39600000       6.23076411       0.00000000        
Ru       8.09400000       6.23076411       0.00000000        
Ru      10.79200000       6.23076411       0.00000000        
Ru      14.83900000       8.56730064       0.00000000        
Ru       6.74500000       8.56730064       0.00000000        
Ru       9.44300000       8.56730064       0.00000000        
Ru      12.14100000       8.56730064       0.00000000        
Ru       0.00000000       0.00000000       2.13200000        
Ru       2.69800000       0.00000000       2.13200000        
Ru       5.39600000       0.00000000       2.13200000        
Ru       8.09400000       0.00000000       2.13200000        
Ru       1.34900000       2.33653654       2.13200000        
Ru       4.04700000       2.33653654       2.13200000        
Ru       6.74500000       2.33653654       2.13200000        
Ru       9.44300000       2.33653654       2.13200000        
Ru       2.69800000       4.67307308       2.13200000        
Ru       5.39600000       4.67307308       2.13200000        
Ru       8.09400000       4.67307308       2.13200000        
Ru      10.79200000       4.67307308       2.13200000        
Ru       4.04700000       7.00960962       2.13200000        
Ru       6.74500000       7.00960962       2.13200000        
Ru       9.44300000       7.00960962       2.13200000        
Ru      12.14100000       7.00960962       2.13200000        
Ru      10.78619716       1.55005801       4.25261351        
Ru       2.68848212       1.55322996       4.27199787        
Ru       5.40617375       1.55709462       4.25150545        
Ru       8.08805259       1.55925195       4.23993365        
Ru      12.14746035       3.90043132       4.26095417        
Ru       4.03969139       3.88835192       4.24233718        
Ru       6.76093659       3.88417456       4.25644146        
Ru       9.43823762       3.88926841       4.24692427        
Ru      13.49298739       6.23857203       4.25340713        
Ru       5.39480776       6.23159180       4.24756289        
Ru       8.09196775       6.23066009       4.25183974        
Ru      10.77883332       6.22940865       4.25898680        
Ru      14.83498791       8.56485242       4.25640055        
Ru       6.74454605       8.57051109       4.25313795        
Ru       9.44158709       8.56155972       4.26270562        
Ru      12.13722215       8.56836891       4.26012789        
Ru      10.77849564       0.02320823       6.31201619        
Ru       8.10151400       9.34171505       6.32675259        
Ru      10.76851212       9.34249960       6.36027591        
Ru       8.10527162       0.01870733       6.35574875        
Ru      12.12232886       2.31979684       6.33912680        
Ru       4.02553667       2.30353971       6.33110690        
Ru       6.69011047       2.34964896       6.40417184        
Ru       9.43915611       2.31906926       6.30873332        
Ru      13.47653089       4.69620774       6.33497908        
Ru       5.38485293       4.65609018       6.31692336        
Ru       8.17693986       4.62365557       6.47333005        
Ru      10.82166202       4.68514888       6.31752313        
Ru      14.81166744       7.00432917       6.32760393        
Ru       6.69915753       7.04754857       6.35568454        
Ru       9.44843255       7.03413727       6.33175007        
Ru      12.12642989       6.99248294       6.36180902        
