# Supplementary material for: Dehydrogenation and Transfer Hydrogenation of Alkenones to Phenols and Ketones on Carbon-Supported Noble Metals
Source: ACS Catal. 2024 Feb 9;14(5):2883–96. doi: 10.1021/acscatal.3c04849 (PMC10913045; doi:10.1021/acscatal.3c04849)
Supplement: Supplementary file 1 — cs3c04849_si_001.zip [file cs3c04849_si_001.zip › Coordinates/Periodic/TautomerizationDehydrogenation/Ru/k.xyz]

82

C       8.00788382       7.61201643       9.06366645        
C       9.25738631       6.92541015       8.54360070        
C       9.22263633       5.47720787       8.51813560        
C       7.95858107       4.77803205       8.48814168        
C       6.74487842       6.98724928       8.50760840        
C       6.71005370       5.53955180       8.42420537        
C      10.44240275       4.69111508       8.88792214        
H      12.11884342       8.57975085       7.42189784        
H      10.19084927       7.33716251       8.93940655        
H       7.99567570       7.56207220      10.17471498        
H       8.03474824       8.69209103       8.81594668        
H       7.89387178       3.77262950       8.90854682        
H      14.85003569       8.59919776       7.40164714        
H       5.80688758       7.41403787       8.87341818        
H      11.36944177       4.78746119       8.19952907        
H      10.90480112       5.11269640       9.79615688        
H      10.23628138       3.62616892       9.03663865        
O       5.56302447       4.87200436       8.42827190        
Ru      10.79200000       1.55769103       0.00000000        
Ru       2.69800000       1.55769103       0.00000000        
Ru       5.39600000       1.55769103       0.00000000        
Ru       8.09400000       1.55769103       0.00000000        
Ru      12.14100000       3.89422757       0.00000000        
Ru       4.04700000       3.89422757       0.00000000        
Ru       6.74500000       3.89422757       0.00000000        
Ru       9.44300000       3.89422757       0.00000000        
Ru      13.49000000       6.23076411       0.00000000        
Ru       5.39600000       6.23076411       0.00000000        
Ru       8.09400000       6.23076411       0.00000000        
Ru      10.79200000       6.23076411       0.00000000        
Ru      14.83900000       8.56730064       0.00000000        
Ru       6.74500000       8.56730064       0.00000000        
Ru       9.44300000       8.56730064       0.00000000        
Ru      12.14100000       8.56730064       0.00000000        
Ru       0.00000000       0.00000000       2.13200000        
Ru       2.69800000       0.00000000       2.13200000        
Ru       5.39600000       0.00000000       2.13200000        
Ru       8.09400000       0.00000000       2.13200000        
Ru       1.34900000       2.33653654       2.13200000        
Ru       4.04700000       2.33653654       2.13200000        
Ru       6.74500000       2.33653654       2.13200000        
Ru       9.44300000       2.33653654       2.13200000        
Ru       2.69800000       4.67307308       2.13200000        
Ru       5.39600000       4.67307308       2.13200000        
Ru       8.09400000       4.67307308       2.13200000        
Ru      10.79200000       4.67307308       2.13200000        
Ru       4.04700000       7.00960962       2.13200000        
Ru       6.74500000       7.00960962       2.13200000        
Ru       9.44300000       7.00960962       2.13200000        
Ru      12.14100000       7.00960962       2.13200000        
Ru      10.78736539       1.55933600       4.25030653        
Ru       2.69812901       1.55824935       4.27152842        
Ru       5.39721260       1.55956012       4.25571556        
Ru       8.09318668       1.56296227       4.25219117        
Ru      12.14789567       3.89090509       4.26350712        
Ru       4.04405387       3.89219918       4.25994133        
Ru       6.74219430       3.89415666       4.26332537        
Ru       9.44748030       3.89134293       4.25513588        
Ru      13.48727002       6.23407186       4.24644615        
Ru       5.39151381       6.22157519       4.25132014        
Ru       8.09944660       6.23221449       4.24002641        
Ru      10.79533118       6.22919291       4.25471405        
Ru      14.84086184       8.56083579       4.25478475        
Ru       6.74523514       8.57021600       4.24572248        
Ru       9.44308003       8.56246688       4.25553125        
Ru      12.13391061       8.56042671       4.25415309        
Ru      10.80229952       0.03709069       6.34061404        
Ru       2.69808685       0.01982566       6.32315332        
Ru       5.38637208       0.02074343       6.34805964        
Ru       8.09072184       0.01764752       6.39510006        
Ru       1.35045105       2.31049651       6.32177659        
Ru       4.03961055       2.32008750       6.32384167        
Ru       6.75236273       2.30471814       6.32072614        
Ru       9.44048713       2.30236425       6.31598090        
Ru      13.49129694       4.70096377       6.31044374        
Ru       5.37780150       4.66654506       6.37748848        
Ru       8.09891650       4.64906957       6.34856090        
Ru      10.83276292       4.65288530       6.36062238        
Ru      14.81719243       6.99742690       6.34563003        
Ru       6.73853561       7.04503957       6.34127036        
Ru       9.43747909       7.03080456       6.37506654        
Ru      12.15466743       7.00761063       6.34812997        
