# Supplementary material for: Dehydrogenation and Transfer Hydrogenation of Alkenones to Phenols and Ketones on Carbon-Supported Noble Metals
Source: ACS Catal. 2024 Feb 9;14(5):2883–96. doi: 10.1021/acscatal.3c04849 (PMC10913045; doi:10.1021/acscatal.3c04849)
Supplement: Supplementary file 1 — cs3c04849_si_001.zip [file cs3c04849_si_001.zip › Coordinates/Periodic/TautomerizationDehydrogenation/Ru/i.xyz]

82

C       6.24170937       2.62905200       8.54984268        
C       7.50065478       3.32063468       8.51050306        
C       7.59107333       4.77349063       8.47824588        
C       6.32103652       5.47775235       8.22165156        
C       4.99181940       3.42566472       8.89571872        
C       5.03206397       4.81514667       8.29687565        
C       8.62676352       5.45536940       9.34190509        
H       8.39641201       2.78469676       8.83710490        
H      10.81096717       3.11166674       7.40398986        
H      12.15705395       8.57504620       7.41043882        
H       6.27195216       1.62677416       8.98403704        
H       6.31109152       6.58324429       8.40635169        
H       4.86277221       3.48229028       9.99678051        
H       4.06416407       2.90823334       8.53800784        
H       9.60270505       4.95796515       9.25532145        
H       8.75942743       6.50698468       9.03854606        
H       8.32225647       5.44284530      10.40345074        
O       3.86949478       5.53935591       8.18856921        
Ru      10.79200000       1.55769103       0.00000000        
Ru       2.69800000       1.55769103       0.00000000        
Ru       5.39600000       1.55769103       0.00000000        
Ru       8.09400000       1.55769103       0.00000000        
Ru      12.14100000       3.89422757       0.00000000        
Ru       4.04700000       3.89422757       0.00000000        
Ru       6.74500000       3.89422757       0.00000000        
Ru       9.44300000       3.89422757       0.00000000        
Ru      13.49000000       6.23076411       0.00000000        
Ru       5.39600000       6.23076411       0.00000000        
Ru       8.09400000       6.23076411       0.00000000        
Ru      10.79200000       6.23076411       0.00000000        
Ru      14.83900000       8.56730064       0.00000000        
Ru       6.74500000       8.56730064       0.00000000        
Ru       9.44300000       8.56730064       0.00000000        
Ru      12.14100000       8.56730064       0.00000000        
Ru       0.00000000       0.00000000       2.13200000        
Ru       2.69800000       0.00000000       2.13200000        
Ru       5.39600000       0.00000000       2.13200000        
Ru       8.09400000       0.00000000       2.13200000        
Ru       1.34900000       2.33653654       2.13200000        
Ru       4.04700000       2.33653654       2.13200000        
Ru       6.74500000       2.33653654       2.13200000        
Ru       9.44300000       2.33653654       2.13200000        
Ru       2.69800000       4.67307308       2.13200000        
Ru       5.39600000       4.67307308       2.13200000        
Ru       8.09400000       4.67307308       2.13200000        
Ru      10.79200000       4.67307308       2.13200000        
Ru       4.04700000       7.00960962       2.13200000        
Ru       6.74500000       7.00960962       2.13200000        
Ru       9.44300000       7.00960962       2.13200000        
Ru      12.14100000       7.00960962       2.13200000        
Ru      10.79455285       1.55683472       4.28540717        
Ru       2.70611965       1.55611451       4.26155399        
Ru       5.40617186       1.55760900       4.26303126        
Ru       8.10087030       1.54980827       4.24159741        
Ru      12.14441896       3.90144034       4.28050744        
Ru       4.02869796       3.88680347       4.22220413        
Ru       6.77021640       3.87390487       4.22135406        
Ru       9.44594594       3.89339218       4.25252360        
Ru      13.49217451       6.22969323       4.25550210        
Ru       5.39323823       6.25986267       4.22086140        
Ru       8.09356922       6.22817265       4.26081876        
Ru      10.79338702       6.22994824       4.24575079        
Ru      14.83728685       8.56515573       4.27490485        
Ru       6.74480673       8.58115514       4.25971241        
Ru       9.44024635       8.56687953       4.26653474        
Ru      12.14297540       8.57188191       4.26437286        
Ru      10.78589159       0.00008793       6.34129009        
Ru       8.09279556       9.34324461       6.33167564        
Ru      10.76531480       9.34510236       6.35884337        
Ru       8.11987557       0.00639326       6.36342647        
Ru       1.35999541       2.32162939       6.35364649        
Ru       4.02766485       2.31544662       6.31844494        
Ru       6.71848095       2.34835970       6.42394188        
Ru       9.44756808       2.30384851       6.34979339        
Ru      13.51370240       4.71560112       6.37570292        
Ru       5.41658036       4.68293410       6.22845903        
Ru       8.09347632       4.68947068       6.37039101        
Ru      10.80698846       4.70133794       6.35083377        
Ru      14.80384160       6.99086422       6.36253970        
Ru       6.73716200       7.04657065       6.33958818        
Ru       9.45261606       7.01029563       6.32666149        
Ru      12.10305196       7.00521269       6.36091258        
