# Supplementary material for: Dehydrogenation and Transfer Hydrogenation of Alkenones to Phenols and Ketones on Carbon-Supported Noble Metals
Source: ACS Catal. 2024 Feb 9;14(5):2883–96. doi: 10.1021/acscatal.3c04849 (PMC10913045; doi:10.1021/acscatal.3c04849)
Supplement: Supplementary file 1 — cs3c04849_si_001.zip [file cs3c04849_si_001.zip › Coordinates/Periodic/TautomerizationDehydrogenation/Ru/h.xyz]

82

C       8.11929317       3.11867237       9.06869861        
C       9.37857652       2.45242637       8.54609525        
C      10.58822934       3.24643625       8.51936493        
C      10.51055832       4.69066406       8.50452502        
C       7.98526889       4.54450136       8.57663245        
C       9.19288086       5.29058406       8.46708293        
C      11.90451206       2.63535892       8.89748603        
H       9.52679479       1.43613770       8.92255140        
H      14.82365326       8.54757430       7.40988992        
H       7.22611314       2.53013337       8.77016600        
H       8.12303560       3.10862268      10.18077445        
H      11.30952053       5.27260216       8.96656622        
H       7.11520223       5.09477775       8.94609785        
H       1.51718440       1.79344443       8.21786834        
H      12.69677701       3.37936222       9.03043619        
H      11.79473856       2.03814007       9.81856203        
H       8.29886974       7.03758167       8.58591733        
O       9.22428346       6.68175009       8.61874196        
Ru      10.79200000       1.55769103       0.00000000        
Ru       2.69800000       1.55769103       0.00000000        
Ru       5.39600000       1.55769103       0.00000000        
Ru       8.09400000       1.55769103       0.00000000        
Ru      12.14100000       3.89422757       0.00000000        
Ru       4.04700000       3.89422757       0.00000000        
Ru       6.74500000       3.89422757       0.00000000        
Ru       9.44300000       3.89422757       0.00000000        
Ru      13.49000000       6.23076411       0.00000000        
Ru       5.39600000       6.23076411       0.00000000        
Ru       8.09400000       6.23076411       0.00000000        
Ru      10.79200000       6.23076411       0.00000000        
Ru      14.83900000       8.56730064       0.00000000        
Ru       6.74500000       8.56730064       0.00000000        
Ru       9.44300000       8.56730064       0.00000000        
Ru      12.14100000       8.56730064       0.00000000        
Ru       0.00000000       0.00000000       2.13200000        
Ru       2.69800000       0.00000000       2.13200000        
Ru       5.39600000       0.00000000       2.13200000        
Ru       8.09400000       0.00000000       2.13200000        
Ru       1.34900000       2.33653654       2.13200000        
Ru       4.04700000       2.33653654       2.13200000        
Ru       6.74500000       2.33653654       2.13200000        
Ru       9.44300000       2.33653654       2.13200000        
Ru       2.69800000       4.67307308       2.13200000        
Ru       5.39600000       4.67307308       2.13200000        
Ru       8.09400000       4.67307308       2.13200000        
Ru      10.79200000       4.67307308       2.13200000        
Ru       4.04700000       7.00960962       2.13200000        
Ru       6.74500000       7.00960962       2.13200000        
Ru       9.44300000       7.00960962       2.13200000        
Ru      12.14100000       7.00960962       2.13200000        
Ru      10.79589496       1.55628482       4.25530176        
Ru       2.70595012       1.55438912       4.26274334        
Ru       5.39671271       1.55842478       4.27299211        
Ru       8.10067960       1.56038888       4.25750948        
Ru      12.14233615       3.89398279       4.25636826        
Ru       4.04501345       3.89713313       4.25846894        
Ru       6.74856159       3.89947495       4.25226398        
Ru       9.44269599       3.89378615       4.24770360        
Ru      13.48288169       6.22682584       4.25311708        
Ru       5.40259470       6.22795639       4.24263213        
Ru       8.08922343       6.23461146       4.25160978        
Ru      10.79634531       6.22569817       4.26175810        
Ru      14.84168435       8.57501596       4.25619664        
Ru       6.74159507       8.56401943       4.25217363        
Ru       9.44206224       8.57863563       4.26377163        
Ru      12.14234969       8.56265566       4.25701150        
Ru       5.41006046       9.31659961       6.35218000        
Ru       8.07928512       9.33014894       6.32222556        
Ru       5.40637682       0.01082019       6.32681120        
Ru      13.46411940       9.33992324       6.35126875        
Ru       1.38095828       2.31293630       6.35805283        
Ru       4.06880826       2.33987729       6.32912607        
Ru       6.72810676       2.32450701       6.32523094        
Ru       9.42396942       2.32383639       6.37871669        
Ru       2.72985066       4.70435073       6.32185196        
Ru       5.36719301       4.67668480       6.32098949        
Ru       8.04998697       4.66976242       6.39161262        
Ru      10.80513958       4.68609469       6.36294684        
Ru       4.04860765       6.98249564       6.36304228        
Ru       6.72128358       7.03670662       6.32226513        
Ru       9.44537459       7.04993090       6.33111073        
Ru      12.16416351       7.01764857       6.32607861        
