# Supplementary material for: Dehydrogenation and Transfer Hydrogenation of Alkenones to Phenols and Ketones on Carbon-Supported Noble Metals
Source: ACS Catal. 2024 Feb 9;14(5):2883–96. doi: 10.1021/acscatal.3c04849 (PMC10913045; doi:10.1021/acscatal.3c04849)
Supplement: Supplementary file 1 — cs3c04849_si_001.zip [file cs3c04849_si_001.zip › Coordinates/Periodic/TautomerizationDehydrogenation/Ru/1c.xyz]

82

C       5.21081553       3.42011232       8.43711997        
C       6.32340201       2.49054808       8.55248914        
C       7.66473543       2.97476243       8.56532697        
C       7.92368716       4.41877747       8.51222324        
C       6.79352628       5.30357066       8.51757226        
C       5.43746608       4.84085883       8.55483634        
C       8.76661645       2.12414375       9.13972081        
H       4.21628803       3.05076132       8.71898694        
H       6.11902620       1.49357889       8.94501637        
H       8.84241637       4.77812066       8.98149818        
H       4.67286783       5.50813438       8.95083960        
H       7.89742050       6.91366553       8.56608246        
H       9.74393480       2.27138262       8.62410307        
H       8.94857533       2.41792229      10.18913286        
H       8.52530480       1.05509415       9.10214873        
H       1.34883838       0.78827459       7.40617294        
H      10.77837983       7.77774771       7.42316469        
O       6.95015856       6.66039708       8.74069219        
Ru      10.79200000       1.55769000       0.00000000        
Ru       2.69800000       1.55769000       0.00000000        
Ru       5.39600000       1.55769000       0.00000000        
Ru       8.09400000       1.55769000       0.00000000        
Ru      12.14100000       3.89423000       0.00000000        
Ru       4.04700000       3.89423000       0.00000000        
Ru       6.74500000       3.89423000       0.00000000        
Ru       9.44300000       3.89423000       0.00000000        
Ru      13.49000000       6.23076000       0.00000000        
Ru       5.39600000       6.23076000       0.00000000        
Ru       8.09400000       6.23076000       0.00000000        
Ru      10.79200000       6.23076000       0.00000000        
Ru      14.83900000       8.56730000       0.00000000        
Ru       6.74500000       8.56730000       0.00000000        
Ru       9.44300000       8.56730000       0.00000000        
Ru      12.14100000       8.56730000       0.00000000        
Ru       0.00000000       0.00000000       2.13200000        
Ru       2.69800000       0.00000000       2.13200000        
Ru       5.39600000       0.00000000       2.13200000        
Ru       8.09400000       0.00000000       2.13200000        
Ru      12.14100000       2.33654000       2.13200000        
Ru       4.04700000       2.33654000       2.13200000        
Ru       6.74500000       2.33654000       2.13200000        
Ru       9.44300000       2.33654000       2.13200000        
Ru       2.69800000       4.67307000       2.13200000        
Ru       5.39600000       4.67307000       2.13200000        
Ru       8.09400000       4.67307000       2.13200000        
Ru      10.79200000       4.67307000       2.13200000        
Ru      14.83900000       7.00961000       2.13200000        
Ru       6.74500000       7.00961000       2.13200000        
Ru       9.44300000       7.00961000       2.13200000        
Ru      12.14100000       7.00961000       2.13200000        
Ru      10.79817774       1.55361923       4.26958170        
Ru       2.69769859       1.55713028       4.26642638        
Ru       5.39995114       1.56424526       4.25037573        
Ru       8.09941421       1.55709521       4.24430844        
Ru      12.13961280       3.90472555       4.24943094        
Ru       4.04899772       3.89324904       4.25159657        
Ru       6.74109790       3.89248803       4.24822254        
Ru       9.44352057       3.89583852       4.25215084        
Ru      13.50041875       6.22853321       4.24655251        
Ru       5.39436847       6.22570714       4.25703138        
Ru       8.09550318       6.22941428       4.24931758        
Ru      10.78631883       6.23042676       4.24944789        
Ru      14.83436090       8.56113249       4.25450299        
Ru       6.74632622       8.57453383       4.26764218        
Ru       9.45477338       8.56213390       4.25913328        
Ru      12.14390851       8.57742368       4.25341525        
Ru      16.16982522       9.33675943       6.34072282        
Ru       2.71467850       0.00739723       6.34493788        
Ru       5.38917213       0.00485826       6.34492928        
Ru      13.49430377       9.31808543       6.31986287        
Ru       1.35738010       2.36303694       6.34251592        
Ru       4.03119477       2.33569349       6.33539636        
Ru       6.77600495       2.30756419       6.41074807        
Ru       9.46761499       2.32460011       6.32355299        
Ru      13.44513208       4.68511118       6.31653180        
Ru       5.34808189       4.68072149       6.41137228        
Ru       8.12349895       4.67245105       6.35614494        
Ru      10.81263657       4.67711093       6.32238663        
Ru      14.80941428       7.03951331       6.31945091        
Ru       6.73929040       7.04535531       6.33108046        
Ru       9.45589295       7.01940106       6.34615098        
Ru      12.16180080       6.99897833       6.35062977        
