# Supplementary material for: Dehydrogenation and Transfer Hydrogenation of Alkenones to Phenols and Ketones on Carbon-Supported Noble Metals
Source: ACS Catal. 2024 Feb 9;14(5):2883–96. doi: 10.1021/acscatal.3c04849 (PMC10913045; doi:10.1021/acscatal.3c04849)
Supplement: Supplementary file 1 — cs3c04849_si_001.zip [file cs3c04849_si_001.zip › Coordinates/Periodic/TautomerizationDehydrogenation/Ru/d.xyz]

82

C       6.77395906       3.27054894       9.48821265        
C       8.23118626       3.24729767       9.77376805        
C       9.07438152       4.19919783       9.29981982        
C       8.54922413       5.33005487       8.51023175        
C       6.21195593       4.67199696       9.28011802        
C       7.14142529       5.61939107       8.56250667        
C      10.54006279       4.21064657       9.59049671        
H       8.11263684       1.51262234       7.38044930        
H       8.63923362       2.40527882      10.33540245        
H       6.58049990       2.68009225       8.53617648        
H       6.19677731       2.72936159      10.25078656        
H       9.17893178       6.24519611       8.53529694        
H       6.00018264       5.15824915      10.25088122        
H       5.22756338       4.63341626       8.76163851        
H      10.86381701       3.30450043      10.11650879        
H      11.13894239       4.26845912       8.64957152        
H      10.82287923       5.09842450      10.17721057        
O       6.69942614       6.85384962       8.38671667        
Ru      10.79200000       1.55769103       0.00000000        
Ru       2.69800000       1.55769103       0.00000000        
Ru       5.39600000       1.55769103       0.00000000        
Ru       8.09400000       1.55769103       0.00000000        
Ru      12.14100000       3.89422757       0.00000000        
Ru       4.04700000       3.89422757       0.00000000        
Ru       6.74500000       3.89422757       0.00000000        
Ru       9.44300000       3.89422757       0.00000000        
Ru      13.49000000       6.23076411       0.00000000        
Ru       5.39600000       6.23076411       0.00000000        
Ru       8.09400000       6.23076411       0.00000000        
Ru      10.79200000       6.23076411       0.00000000        
Ru      14.83900000       8.56730064       0.00000000        
Ru       6.74500000       8.56730064       0.00000000        
Ru       9.44300000       8.56730064       0.00000000        
Ru      12.14100000       8.56730064       0.00000000        
Ru       0.00000000       0.00000000       2.13200000        
Ru       2.69800000       0.00000000       2.13200000        
Ru       5.39600000       0.00000000       2.13200000        
Ru       8.09400000       0.00000000       2.13200000        
Ru       1.34900000       2.33653654       2.13200000        
Ru       4.04700000       2.33653654       2.13200000        
Ru       6.74500000       2.33653654       2.13200000        
Ru       9.44300000       2.33653654       2.13200000        
Ru       2.69800000       4.67307308       2.13200000        
Ru       5.39600000       4.67307308       2.13200000        
Ru       8.09400000       4.67307308       2.13200000        
Ru      10.79200000       4.67307308       2.13200000        
Ru       4.04700000       7.00960962       2.13200000        
Ru       6.74500000       7.00960962       2.13200000        
Ru       9.44300000       7.00960962       2.13200000        
Ru      12.14100000       7.00960962       2.13200000        
Ru      10.78738059       1.55794775       4.26121882        
Ru       2.70105029       1.55728887       4.26222316        
Ru       5.39567597       1.55294408       4.25605833        
Ru       8.09426451       1.56365644       4.25743272        
Ru      12.14823468       3.89494391       4.25565675        
Ru       4.04226696       3.89265201       4.26064965        
Ru       6.74285206       3.89325586       4.24947006        
Ru       9.43658391       3.89679307       4.25908856        
Ru      13.49096228       6.23534876       4.25680928        
Ru       5.39639109       6.23120777       4.25400388        
Ru       8.09028737       6.22255950       4.25915940        
Ru      10.79337685       6.23225810       4.25665844        
Ru      14.83815373       8.56684365       4.24909418        
Ru       6.74067825       8.56952540       4.26017607        
Ru       9.44711280       8.56684712       4.26849424        
Ru      12.14053401       8.56692537       4.25368109        
Ru      10.78925400       0.02290398       6.32393261        
Ru       2.70812681       0.02964604       6.32613732        
Ru      10.79269221       9.34494574       6.33741295        
Ru      13.49145058       9.31295717       6.36404771        
Ru       1.34622295       2.32674931       6.32721705        
Ru       4.04864696       2.32823422       6.33200593        
Ru       6.72505231       2.34168461       6.36190332        
Ru       9.46221549       2.34375922       6.36104949        
Ru       2.70795999       4.67650558       6.32626458        
Ru       5.36395113       4.64600851       6.32302982        
Ru       8.12191084       4.70689499       6.42309829        
Ru      10.82236767       4.65121435       6.31926973        
Ru      14.80859968       7.01249147       6.32558850        
Ru       6.72262528       7.02976705       6.35209876        
Ru       9.46658889       7.03221096       6.33542382        
Ru      12.14842042       7.02682741       6.33102090        
