# Supplementary material for: Dehydrogenation and Transfer Hydrogenation of Alkenones to Phenols and Ketones on Carbon-Supported Noble Metals
Source: ACS Catal. 2024 Feb 9;14(5):2883–96. doi: 10.1021/acscatal.3c04849 (PMC10913045; doi:10.1021/acscatal.3c04849)
Supplement: Supplementary file 1 — cs3c04849_si_001.zip [file cs3c04849_si_001.zip › Coordinates/Periodic/TautomerizationDehydrogenation/Ru/1.xyz]

82

C       7.92177019       7.12709049       9.65111782        
C       9.16475431       6.52631336       9.00005287        
C       8.99661187       5.06188363       8.60568132        
C       7.66349446       4.53260958       8.58452576        
C       6.65133962       6.84911320       8.85223497        
C       6.51519247       5.40985545       8.44796240        
C      10.08753930       4.16389503       9.15412319        
H       9.52295726       7.28303829       8.21657827        
H      10.02351582       6.59892025       9.68640521        
H       7.79994330       6.68181018      10.65256150        
H       8.05256535       8.21129409       9.78374930        
H       7.45498268       3.50772598       8.90152687        
H       6.58147910       7.75050582       8.05134487        
H       5.73629805       7.11527002       9.40235788        
H      10.17746127       4.31609996      10.24616291        
H       9.88360416       3.10070796       8.96217216        
H      11.08804203       4.39270367       8.73306628        
O       5.31180685       4.86200636       8.40805825        
Ru      10.79200000       1.55769103       0.00000000        
Ru       2.69800000       1.55769103       0.00000000        
Ru       5.39600000       1.55769103       0.00000000        
Ru       8.09400000       1.55769103       0.00000000        
Ru      12.14100000       3.89422757       0.00000000        
Ru       4.04700000       3.89422757       0.00000000        
Ru       6.74500000       3.89422757       0.00000000        
Ru       9.44300000       3.89422757       0.00000000        
Ru      13.49000000       6.23076411       0.00000000        
Ru       5.39600000       6.23076411       0.00000000        
Ru       8.09400000       6.23076411       0.00000000        
Ru      10.79200000       6.23076411       0.00000000        
Ru      14.83900000       8.56730064       0.00000000        
Ru       6.74500000       8.56730064       0.00000000        
Ru       9.44300000       8.56730064       0.00000000        
Ru      12.14100000       8.56730064       0.00000000        
Ru       0.00000000       0.00000000       2.13200000        
Ru       2.69800000       0.00000000       2.13200000        
Ru       5.39600000       0.00000000       2.13200000        
Ru       8.09400000       0.00000000       2.13200000        
Ru       1.34900000       2.33653654       2.13200000        
Ru       4.04700000       2.33653654       2.13200000        
Ru       6.74500000       2.33653654       2.13200000        
Ru       9.44300000       2.33653654       2.13200000        
Ru       2.69800000       4.67307308       2.13200000        
Ru       5.39600000       4.67307308       2.13200000        
Ru       8.09400000       4.67307308       2.13200000        
Ru      10.79200000       4.67307308       2.13200000        
Ru       4.04700000       7.00960962       2.13200000        
Ru       6.74500000       7.00960962       2.13200000        
Ru       9.44300000       7.00960962       2.13200000        
Ru      12.14100000       7.00960962       2.13200000        
Ru      10.78760915       1.55134232       4.25735985        
Ru       2.69865799       1.55120904       4.26776767        
Ru       5.40286426       1.55566345       4.26177727        
Ru       8.08958314       1.56974789       4.25574709        
Ru      12.14129865       3.89767780       4.26822667        
Ru       4.04476903       3.89357117       4.25428890        
Ru       6.75290251       3.90003118       4.25529121        
Ru       9.43803939       3.90224362       4.25522723        
Ru      13.48805325       6.23891917       4.25474232        
Ru       5.40006468       6.22787755       4.26159605        
Ru       8.08660515       6.22061359       4.27515114        
Ru      10.79608613       6.22889155       4.25637614        
Ru      14.83786696       8.55912946       4.25310155        
Ru       6.74486724       8.56770740       4.25644041        
Ru       9.44340148       8.56891461       4.26030255        
Ru      12.13692107       8.56582885       4.25143321        
Ru      10.77360676       0.02719451       6.32379940        
Ru       2.69998887       0.03306514       6.32977670        
Ru       5.41037116       0.01768127       6.33214167        
Ru       8.08918247       0.00473567       6.33518479        
Ru       1.35932402       2.32405216       6.32526445        
Ru       4.03040269       2.31623643       6.32181523        
Ru       6.75094155       2.30324531       6.32881701        
Ru       9.44345118       2.30077398       6.31732576        
Ru      13.47338382       4.67374906       6.31408724        
Ru       5.35162811       4.66278802       6.34967068        
Ru       8.17269698       4.67218639       6.50570086        
Ru      10.81584744       4.66624298       6.32537090        
Ru      14.79855059       7.03772699       6.32233420        
Ru       6.72507513       7.04977566       6.40485152        
Ru       9.46845935       7.04121499       6.34021508        
Ru      12.16077286       7.02209996       6.32717438        
