# Supplementary material for: Dehydrogenation and Transfer Hydrogenation of Alkenones to Phenols and Ketones on Carbon-Supported Noble Metals
Source: ACS Catal. 2024 Feb 9;14(5):2883–96. doi: 10.1021/acscatal.3c04849 (PMC10913045; doi:10.1021/acscatal.3c04849)
Supplement: Supplementary file 1 — cs3c04849_si_001.zip [file cs3c04849_si_001.zip › Coordinates/Periodic/TautomerizationDehydrogenation/Ru/c.xyz]

82

C       7.84103950       7.34815275       9.30670495        
C       9.12885364       6.63362899       8.91224469        
C       8.98946794       5.15166125       8.59506381        
C       7.67986321       4.57337764       8.60258037        
C       6.63190307       6.86454821       8.53405665        
C       6.50337991       5.41909296       8.45526023        
C      10.14205494       4.30859135       9.09005588        
H       9.72746053       7.28763184       8.16510450        
H       9.87209042       6.72568421       9.72460524        
H       7.66492305       7.17392060      10.38569299        
H       7.96468275       8.43532811       9.17785748        
H       7.51225692       3.55199495       8.95073500        
H      14.81387361       8.60322916       7.39807247        
H       5.69425048       7.34160615       8.83655915        
H      10.33581459       4.52536341      10.15682593        
H       9.95349455       3.23291567       8.97297824        
H      11.10933238       4.53900379       8.58077621        
O       5.32002112       4.82983591       8.40078382        
Ru      10.79200000       1.55769103       0.00000000        
Ru       2.69800000       1.55769103       0.00000000        
Ru       5.39600000       1.55769103       0.00000000        
Ru       8.09400000       1.55769103       0.00000000        
Ru      12.14100000       3.89422757       0.00000000        
Ru       4.04700000       3.89422757       0.00000000        
Ru       6.74500000       3.89422757       0.00000000        
Ru       9.44300000       3.89422757       0.00000000        
Ru      13.49000000       6.23076411       0.00000000        
Ru       5.39600000       6.23076411       0.00000000        
Ru       8.09400000       6.23076411       0.00000000        
Ru      10.79200000       6.23076411       0.00000000        
Ru      14.83900000       8.56730064       0.00000000        
Ru       6.74500000       8.56730064       0.00000000        
Ru       9.44300000       8.56730064       0.00000000        
Ru      12.14100000       8.56730064       0.00000000        
Ru       0.00000000       0.00000000       2.13200000        
Ru       2.69800000       0.00000000       2.13200000        
Ru       5.39600000       0.00000000       2.13200000        
Ru       8.09400000       0.00000000       2.13200000        
Ru       1.34900000       2.33653654       2.13200000        
Ru       4.04700000       2.33653654       2.13200000        
Ru       6.74500000       2.33653654       2.13200000        
Ru       9.44300000       2.33653654       2.13200000        
Ru       2.69800000       4.67307308       2.13200000        
Ru       5.39600000       4.67307308       2.13200000        
Ru       8.09400000       4.67307308       2.13200000        
Ru      10.79200000       4.67307308       2.13200000        
Ru       4.04700000       7.00960962       2.13200000        
Ru       6.74500000       7.00960962       2.13200000        
Ru       9.44300000       7.00960962       2.13200000        
Ru      12.14100000       7.00960962       2.13200000        
Ru      10.78728490       1.55709386       4.25311223        
Ru       2.69953934       1.55616533       4.26743978        
Ru       5.40053878       1.55639668       4.26125810        
Ru       8.09093327       1.57373791       4.25405677        
Ru      12.14423115       3.89714929       4.26428740        
Ru       4.04368526       3.88974150       4.25311799        
Ru       6.75267606       3.89891325       4.25606145        
Ru       9.43674184       3.89940265       4.26147098        
Ru      13.48538183       6.23872672       4.24932338        
Ru       5.40157209       6.22702541       4.24955385        
Ru       8.08918045       6.22053388       4.26533831        
Ru      10.79943308       6.23019976       4.25813419        
Ru      14.83930113       8.56071735       4.25548834        
Ru       6.74561392       8.56638585       4.25274853        
Ru       9.44397619       8.57228748       4.25939876        
Ru      12.13586312       8.56477747       4.24941704        
Ru      10.80114741       0.03119192       6.34485440        
Ru       2.68873955       0.02074944       6.32419869        
Ru       5.41879990       0.02046541       6.32834554        
Ru       8.06575483       0.01357848       6.36161444        
Ru       1.35542580       2.32093182       6.32014898        
Ru       4.03027353       2.31429263       6.32484594        
Ru       6.75623898       2.30177664       6.32661158        
Ru       9.44499434       2.31242186       6.32087608        
Ru      13.47686989       4.68732798       6.30937977        
Ru       5.35663558       4.66034620       6.34532605        
Ru       8.16394848       4.67503387       6.50369810        
Ru      10.82441002       4.65610210       6.32646230        
Ru      14.81289031       7.01237085       6.34134621        
Ru       6.73906311       7.04033801       6.37392840        
Ru       9.46163857       7.04299104       6.33702129        
Ru      12.15527883       7.01283144       6.32629917        
