# Supplementary material for: Dehydrogenation and Transfer Hydrogenation of Alkenones to Phenols and Ketones on Carbon-Supported Noble Metals
Source: ACS Catal. 2024 Feb 9;14(5):2883–96. doi: 10.1021/acscatal.3c04849 (PMC10913045; doi:10.1021/acscatal.3c04849)
Supplement: Supplementary file 1 — cs3c04849_si_001.zip [file cs3c04849_si_001.zip › Coordinates/Periodic/TautomerizationDehydrogenation/Ru/b.xyz]

82

C       7.08295278       2.27338441       8.48497506        
C       8.43252951       2.86656770       8.85199095        
C       8.55708675       4.34982198       8.57944862        
C       7.35294877       5.12743458       8.48493739        
C       5.95828029       3.10271620       9.09569691        
C       6.02658210       4.49571428       8.52253911        
C       9.80430278       4.99282937       9.13107900        
H       8.66347614       2.68289183       9.92778249        
H       9.29628094       2.29208871       8.37505228        
H      12.12818636       8.53303497       7.39349043        
H       7.02764091       1.23159874       8.82708830        
H       7.37923996       6.19356803       8.74733584        
H       6.06830330       3.18033376      10.20034396        
H       4.96711596       2.66518765       8.89554891        
H      10.73147928       4.57365543       8.67445751        
H       9.81528712       6.08162709       8.97865459        
H       9.89838797       4.79100295      10.21445676        
O       4.94353726       5.24126756       8.43425115        
Ru      10.79200000       1.55769103       0.00000000        
Ru       2.69800000       1.55769103       0.00000000        
Ru       5.39600000       1.55769103       0.00000000        
Ru       8.09400000       1.55769103       0.00000000        
Ru      12.14100000       3.89422757       0.00000000        
Ru       4.04700000       3.89422757       0.00000000        
Ru       6.74500000       3.89422757       0.00000000        
Ru       9.44300000       3.89422757       0.00000000        
Ru      13.49000000       6.23076411       0.00000000        
Ru       5.39600000       6.23076411       0.00000000        
Ru       8.09400000       6.23076411       0.00000000        
Ru      10.79200000       6.23076411       0.00000000        
Ru      14.83900000       8.56730064       0.00000000        
Ru       6.74500000       8.56730064       0.00000000        
Ru       9.44300000       8.56730064       0.00000000        
Ru      12.14100000       8.56730064       0.00000000        
Ru       0.00000000       0.00000000       2.13200000        
Ru       2.69800000       0.00000000       2.13200000        
Ru       5.39600000       0.00000000       2.13200000        
Ru       8.09400000       0.00000000       2.13200000        
Ru       1.34900000       2.33653654       2.13200000        
Ru       4.04700000       2.33653654       2.13200000        
Ru       6.74500000       2.33653654       2.13200000        
Ru       9.44300000       2.33653654       2.13200000        
Ru       2.69800000       4.67307308       2.13200000        
Ru       5.39600000       4.67307308       2.13200000        
Ru       8.09400000       4.67307308       2.13200000        
Ru      10.79200000       4.67307308       2.13200000        
Ru       4.04700000       7.00960962       2.13200000        
Ru       6.74500000       7.00960962       2.13200000        
Ru       9.44300000       7.00960962       2.13200000        
Ru      12.14100000       7.00960962       2.13200000        
Ru      10.79696748       1.55547172       4.26685241        
Ru       2.68936148       1.55757690       4.26258900        
Ru       5.38854582       1.56056106       4.23701696        
Ru       8.08372138       1.56375621       4.24816999        
Ru      12.14048625       3.89807036       4.27307034        
Ru       4.05132398       3.89236796       4.25985978        
Ru       6.74621761       3.89577358       4.26823832        
Ru       9.44248263       3.90292277       4.24250784        
Ru      13.49210242       6.23051756       4.24207014        
Ru       5.39748210       6.22410196       4.25523764        
Ru       8.09384771       6.22621137       4.25567718        
Ru      10.78416660       6.22634405       4.24791292        
Ru      14.83850382       8.56182240       4.26561735        
Ru       6.74395992       8.57519482       4.26229531        
Ru       9.44810874       8.56424946       4.25639136        
Ru      12.14306667       8.56739235       4.25291050        
Ru       5.39285337       9.33766417       6.32503871        
Ru       8.10231897       9.34591726       6.33026072        
Ru       5.37254156       0.00453883       6.34373010        
Ru      13.50609480       9.33993634       6.33782976        
Ru       1.36867250       2.33638615       6.33442649        
Ru       4.03118719       2.31175303       6.32071971        
Ru       6.76897945       2.30600879       6.36160126        
Ru       9.45671863       2.32030595       6.33168185        
Ru      13.45978495       4.66540212       6.31568848        
Ru       5.31439531       4.68526661       6.42778648        
Ru       8.10899802       4.70147022       6.45153183        
Ru      10.80392903       4.68417989       6.32903309        
Ru       4.06570687       7.03340397       6.32892474        
Ru       6.77210356       7.06031965       6.31798494        
Ru       9.45196426       7.04254866       6.32009168        
Ru      12.14756982       6.99146261       6.35069977        
