# Supplementary material for: Dehydrogenation and Transfer Hydrogenation of Alkenones to Phenols and Ketones on Carbon-Supported Noble Metals
Source: ACS Catal. 2024 Feb 9;14(5):2883–96. doi: 10.1021/acscatal.3c04849 (PMC10913045; doi:10.1021/acscatal.3c04849)
Supplement: Supplementary file 1 — cs3c04849_si_001.zip [file cs3c04849_si_001.zip › Coordinates/Periodic/TautomerizationDehydrogenation/Ru/a.xyz]

82

C       8.28086361       3.34546190       9.28194757        
C       9.59497315       2.68305122       8.86909290        
C      10.76718678       3.61239304       8.57819572        
C      10.53670692       5.02740873       8.62531979        
C       8.03841105       4.67999805       8.60249230        
C       9.18832759       5.52079884       8.52099111        
C      12.08496777       3.11067572       9.12563052        
H       9.92245076       1.99529938       9.66944117        
H       9.38503757       1.81500889       8.11816532        
H       7.44170649       2.66055410       9.07485786        
H       8.29769803       3.50970929      10.37647153        
H      11.29220944       5.71026240       9.01650449        
H       7.11892126       5.18415052       8.91504744        
H       1.62955768       2.16327818       8.64664839        
H      12.89148556       3.84581021       9.00244810        
H      11.97836079       2.87038441      10.20035810        
H       8.18344399       7.21670171       8.48865566        
O       9.12146047       6.90592039       8.62748614        
Ru      10.79200000       1.55769103       0.00000000        
Ru       2.69800000       1.55769103       0.00000000        
Ru       5.39600000       1.55769103       0.00000000        
Ru       8.09400000       1.55769103       0.00000000        
Ru      12.14100000       3.89422757       0.00000000        
Ru       4.04700000       3.89422757       0.00000000        
Ru       6.74500000       3.89422757       0.00000000        
Ru       9.44300000       3.89422757       0.00000000        
Ru      13.49000000       6.23076411       0.00000000        
Ru       5.39600000       6.23076411       0.00000000        
Ru       8.09400000       6.23076411       0.00000000        
Ru      10.79200000       6.23076411       0.00000000        
Ru      14.83900000       8.56730064       0.00000000        
Ru       6.74500000       8.56730064       0.00000000        
Ru       9.44300000       8.56730064       0.00000000        
Ru      12.14100000       8.56730064       0.00000000        
Ru       0.00000000       0.00000000       2.13200000        
Ru       2.69800000       0.00000000       2.13200000        
Ru       5.39600000       0.00000000       2.13200000        
Ru       8.09400000       0.00000000       2.13200000        
Ru       1.34900000       2.33653654       2.13200000        
Ru       4.04700000       2.33653654       2.13200000        
Ru       6.74500000       2.33653654       2.13200000        
Ru       9.44300000       2.33653654       2.13200000        
Ru       2.69800000       4.67307308       2.13200000        
Ru       5.39600000       4.67307308       2.13200000        
Ru       8.09400000       4.67307308       2.13200000        
Ru      10.79200000       4.67307308       2.13200000        
Ru       4.04700000       7.00960962       2.13200000        
Ru       6.74500000       7.00960962       2.13200000        
Ru       9.44300000       7.00960962       2.13200000        
Ru      12.14100000       7.00960962       2.13200000        
Ru      10.79607202       1.55357507       4.25357923        
Ru       2.69834201       1.55327311       4.26223208        
Ru       5.39901594       1.55585339       4.26846060        
Ru       8.09138344       1.55431115       4.25903596        
Ru      12.13368286       3.89774228       4.25984416        
Ru       4.04670770       3.89794093       4.26109485        
Ru       6.74984720       3.89919289       4.25957636        
Ru       9.44839663       3.90656244       4.27381579        
Ru      13.47411798       6.22289727       4.25581928        
Ru       5.39935106       6.22858917       4.24023631        
Ru       8.09407790       6.22607906       4.25141717        
Ru      10.79302578       6.21657857       4.25654841        
Ru      14.83818909       8.57027778       4.25156664        
Ru       6.73833488       8.56227279       4.25583196        
Ru       9.44381569       8.57519162       4.26056050        
Ru      12.14493903       8.56060620       4.26474415        
Ru       5.40948647       9.31048563       6.32882206        
Ru       8.07833217       9.34405570       6.31912981        
Ru       5.40616185       0.01671161       6.33128144        
Ru      13.47518480       9.31475048       6.32899776        
Ru       1.37965953       2.31825628       6.32291339        
Ru       4.06069758       2.32863884       6.32667846        
Ru       6.71966929       2.32601522       6.32548870        
Ru       9.42756482       2.29964749       6.34104115        
Ru       2.72306183       4.69558679       6.32895021        
Ru       5.36934370       4.67643019       6.32275634        
Ru       8.04858360       4.66862174       6.40947980        
Ru      10.81452635       4.61051788       6.51989204        
Ru      14.83739760       7.00905409       6.33482110        
Ru       6.70052388       7.03300755       6.31716045        
Ru       9.44713832       7.05250038       6.32852973        
Ru      12.17012921       7.01464149       6.33405885        
