# Supplementary material for: Dehydrogenation and Transfer Hydrogenation of Alkenones to Phenols and Ketones on Carbon-Supported Noble Metals
Source: ACS Catal. 2024 Feb 9;14(5):2883–96. doi: 10.1021/acscatal.3c04849 (PMC10913045; doi:10.1021/acscatal.3c04849)
Supplement: Supplementary file 1 — cs3c04849_si_001.zip [file cs3c04849_si_001.zip › Coordinates/Periodic/TautomerizationDehydrogenation/Rh/l.xyz]

82

C       8.58410221       7.19658668       8.71924152        
C       9.78294179       6.41104599       8.75000899        
C       9.76380821       4.94641174       8.76412875        
C       8.42126161       4.34354931       8.65610490        
C       7.25578960       6.59573188       8.63975908        
C       7.19130971       5.12591890       8.61404254        
C      10.75713742       4.25509068       9.67795675        
H      12.03487627       8.52854947       7.56424659        
H      10.69473679       6.88785297       9.11529030        
H       1.34580788       0.79882583       7.58717077        
H       8.64343175       8.23358022       9.05968901        
H       8.31099507       3.30432582       8.98121812        
H      14.73457487       8.49132095       7.59478447        
H       6.43429075       7.09099490       9.16684801        
H      10.44760717       4.39580187      10.72973046        
H      10.80309969       3.17643096       9.47702141        
H      11.76786267       4.66781685       9.56068982        
O       5.99766962       4.54542760       8.68197292        
Rh       0.00000000       0.00000000       0.00000000        
Rh       2.67781220       0.00000000       0.00000000        
Rh       5.35562440       0.00000000       0.00000000        
Rh       8.03343660       0.00000000       0.00000000        
Rh       1.33890610       2.31905038       0.00000000        
Rh       4.01671830       2.31905038       0.00000000        
Rh       6.69453050       2.31905038       0.00000000        
Rh       9.37234270       2.31905038       0.00000000        
Rh       2.67781429       4.63811041       0.00000000        
Rh       5.35562440       4.63811041       0.00000000        
Rh       8.03343660       4.63811041       0.00000000        
Rh      10.71124880       4.63811041       0.00000000        
Rh       4.01671865       6.95716078       0.00000000        
Rh       6.69453050       6.95716078       0.00000000        
Rh       9.37234270       6.95716078       0.00000000        
Rh      12.05016455       6.95716078       0.00000000        
Rh       1.33890610       0.77301679       2.25185081        
Rh       4.01671830       0.77301679       2.25185081        
Rh       6.69453050       0.77301679       2.25185081        
Rh       9.37234270       0.77301679       2.25185081        
Rh       2.67781220       3.09207682       2.25185081        
Rh       5.35562440       3.09207682       2.25185081        
Rh       8.03343660       3.09207682       2.25185081        
Rh      10.71124880       3.09207682       2.25185081        
Rh       4.01671830       5.41112720       2.25185081        
Rh       6.69453050       5.41112720       2.25185081        
Rh       9.37234270       5.41112720       2.25185081        
Rh      12.05016455       5.41112720       2.25185081        
Rh       5.35562440       7.73017758       2.25185081        
Rh       8.03343660       7.73017758       2.25185081        
Rh      10.71124880       7.73017758       2.25185081        
Rh      13.38907065       7.73017758       2.25185081        
Rh      10.71315074       1.54757419       4.39256313        
Rh       2.67198270       1.55006471       4.39038773        
Rh       5.35150935       1.54766010       4.37526992        
Rh       8.03562660       1.54858470       4.38358580        
Rh      12.02809002       3.87904572       4.42230052        
Rh       4.02982572       3.87835673       4.42601280        
Rh       6.69359677       3.86812205       4.39723719        
Rh       9.37241840       3.87324909       4.39994195        
Rh      13.38758908       6.18585286       4.39446197        
Rh       5.36528353       6.17811250       4.42599947        
Rh       8.03660167       6.18472732       4.40468953        
Rh      10.70324995       6.18210433       4.42157348        
Rh      14.73399633       8.49673229       4.40553427        
Rh       6.69451284       8.49112448       4.40543078        
Rh       9.37260344       8.48860533       4.41065981        
Rh      12.04894967       8.49652816       4.39800816        
Rh       0.00276014       0.00193098       6.60961333        
Rh       2.69868496       0.03539601       6.56899130        
Rh       5.34233884       0.03157219       6.57739010        
Rh       8.04022752       0.02293652       6.63921381        
Rh      12.04501653       2.35344311       6.58886534        
Rh       4.01778230       2.32245727       6.55262482        
Rh       6.68107964       2.29323307       6.53011732        
Rh       9.37699705       2.29875447       6.53743173        
Rh      13.37528763       4.64653468       6.56596336        
Rh       5.34862068       4.61520663       6.68274108        
Rh       8.03098787       4.58674002       6.57159004        
Rh      10.67922389       4.63818648       6.72250618        
Rh       4.01575731       6.93176846       6.58645887        
Rh       6.71141131       6.95417218       6.60462622        
Rh       9.38444829       6.99944191       6.68475470        
Rh      12.06756074       6.93781299       6.58194320        
