# Supplementary material for: Dehydrogenation and Transfer Hydrogenation of Alkenones to Phenols and Ketones on Carbon-Supported Noble Metals
Source: ACS Catal. 2024 Feb 9;14(5):2883–96. doi: 10.1021/acscatal.3c04849 (PMC10913045; doi:10.1021/acscatal.3c04849)
Supplement: Supplementary file 1 — cs3c04849_si_001.zip [file cs3c04849_si_001.zip › Coordinates/Periodic/TautomerizationDehydrogenation/Rh/j.xyz]

82

C       6.35047927       2.83720651       8.70328175        
C       7.72868144       2.94328819       9.33054852        
C       8.45565430       4.20785986       8.93968887        
C       7.67586894       5.39989236       8.80270723        
C       5.54240682       4.08260200       8.70331845        
C       6.19812350       5.37161199       9.01281600        
C       9.86858036       4.31588276       9.45399447        
H       7.62411666       2.94704171      10.43938468        
H       8.34250372       2.05737086       9.09461577        
H      12.05651702       8.49935483       7.56525233        
H       5.78514981       1.96822642       9.06472454        
H       8.14163277       6.36489318       9.02944527        
H       4.51555982       4.00826111       9.07451101        
H       2.63700755       3.07841375       7.55471510        
H      10.47703982       3.44537853       9.16618333        
H      10.36964936       5.23298606       9.10384798        
H       9.85113436       4.35117603      10.55911676        
O       5.59278329       6.38021359       9.43742930        
Rh       0.00000000       0.00000000       0.00000000        
Rh       2.67781220       0.00000000       0.00000000        
Rh       5.35562440       0.00000000       0.00000000        
Rh       8.03343660       0.00000000       0.00000000        
Rh       1.33890610       2.31905038       0.00000000        
Rh       4.01671830       2.31905038       0.00000000        
Rh       6.69453050       2.31905038       0.00000000        
Rh       9.37234270       2.31905038       0.00000000        
Rh       2.67781429       4.63811041       0.00000000        
Rh       5.35562440       4.63811041       0.00000000        
Rh       8.03343660       4.63811041       0.00000000        
Rh      10.71124880       4.63811041       0.00000000        
Rh       4.01671865       6.95716078       0.00000000        
Rh       6.69453050       6.95716078       0.00000000        
Rh       9.37234270       6.95716078       0.00000000        
Rh      12.05016455       6.95716078       0.00000000        
Rh       1.33890610       0.77301679       2.25185081        
Rh       4.01671830       0.77301679       2.25185081        
Rh       6.69453050       0.77301679       2.25185081        
Rh       9.37234270       0.77301679       2.25185081        
Rh       2.67781220       3.09207682       2.25185081        
Rh       5.35562440       3.09207682       2.25185081        
Rh       8.03343660       3.09207682       2.25185081        
Rh      10.71124880       3.09207682       2.25185081        
Rh       4.01671830       5.41112720       2.25185081        
Rh       6.69453050       5.41112720       2.25185081        
Rh       9.37234270       5.41112720       2.25185081        
Rh      12.05016455       5.41112720       2.25185081        
Rh       5.35562440       7.73017758       2.25185081        
Rh       8.03343660       7.73017758       2.25185081        
Rh      10.71124880       7.73017758       2.25185081        
Rh      13.38907065       7.73017758       2.25185081        
Rh      10.69907122       1.55308327       4.38990353        
Rh       2.68110416       1.55046664       4.38441918        
Rh       5.36240275       1.55545379       4.40225835        
Rh       8.01460000       1.55689843       4.40457733        
Rh      12.04775151       3.86487088       4.39243260        
Rh       4.03185597       3.86907831       4.40459607        
Rh       6.70783712       3.86810367       4.42924526        
Rh       9.35242415       3.87380567       4.41938642        
Rh      13.39321759       6.18385772       4.39458323        
Rh       5.35719654       6.16631441       4.40747564        
Rh       8.02969375       6.17532164       4.41096414        
Rh      10.70887054       6.18336124       4.38195174        
Rh      14.72442442       8.50228785       4.39567994        
Rh       6.69361035       8.48675203       4.39206837        
Rh       9.37085851       8.50406006       4.38771419        
Rh      12.05014727       8.50993616       4.39691217        
Rh       5.35439156       9.27530784       6.55620939        
Rh       8.02792489       9.26667842       6.55584228        
Rh       5.33233877       0.00043577       6.59408916        
Rh       8.05121664       0.01000014       6.59099001        
Rh      12.01995266       2.29496144       6.58218830        
Rh       3.99978839       2.28377573       6.56154997        
Rh       6.66957220       2.33655824       6.65483653        
Rh       9.37987246       2.29960087       6.54487696        
Rh      13.37867436       4.66456067       6.58067329        
Rh       5.34973914       4.61668383       6.62748563        
Rh       8.09260819       4.65097106       6.81901963        
Rh      10.72340498       4.64899937       6.54612085        
Rh       4.01761791       6.95463164       6.56551596        
Rh       6.68760164       6.97966266       6.54978244        
Rh       9.38119262       6.96918267       6.54150833        
Rh      12.05047939       6.93774274       6.58618282        
