# Supplementary material for: Dehydrogenation and Transfer Hydrogenation of Alkenones to Phenols and Ketones on Carbon-Supported Noble Metals
Source: ACS Catal. 2024 Feb 9;14(5):2883–96. doi: 10.1021/acscatal.3c04849 (PMC10913045; doi:10.1021/acscatal.3c04849)
Supplement: Supplementary file 1 — cs3c04849_si_001.zip [file cs3c04849_si_001.zip › Coordinates/Periodic/TautomerizationDehydrogenation/Rh/k.xyz]

82

C       7.77579076       7.92867214       9.26559619        
C       9.10886830       7.32854048       8.90366514        
C       9.24960211       5.90947134       8.82614259        
C       8.06501909       5.05132366       8.68053933        
C       6.61354295       7.11567695       8.75521696        
C       6.73530366       5.67648127       8.67261178        
C      10.50133502       5.25277532       9.35089037        
H      12.03976934       8.51280687       7.56825776        
H       9.97893335       7.87881987       9.27222710        
H       7.71834312       8.02774015      10.37170884        
H       7.70083993       8.97552481       8.88800725        
H       8.10396610       4.06078843       9.14528743        
H      14.73365215       8.53478457       7.55607881        
H       5.62130229       7.45684444       9.06151308        
H      11.36916850       5.92147989       9.30988849        
H      10.33171872       4.96044976      10.40326473        
H      10.75495541       4.31080520       8.81746549        
O       5.66223243       4.90405484       8.68248653        
Rh       0.00000000       0.00000000       0.00000000        
Rh       2.67781220       0.00000000       0.00000000        
Rh       5.35562440       0.00000000       0.00000000        
Rh       8.03343660       0.00000000       0.00000000        
Rh       1.33890610       2.31905038       0.00000000        
Rh       4.01671830       2.31905038       0.00000000        
Rh       6.69453050       2.31905038       0.00000000        
Rh       9.37234270       2.31905038       0.00000000        
Rh       2.67781429       4.63811041       0.00000000        
Rh       5.35562440       4.63811041       0.00000000        
Rh       8.03343660       4.63811041       0.00000000        
Rh      10.71124880       4.63811041       0.00000000        
Rh       4.01671865       6.95716078       0.00000000        
Rh       6.69453050       6.95716078       0.00000000        
Rh       9.37234270       6.95716078       0.00000000        
Rh      12.05016455       6.95716078       0.00000000        
Rh       1.33890610       0.77301679       2.25185081        
Rh       4.01671830       0.77301679       2.25185081        
Rh       6.69453050       0.77301679       2.25185081        
Rh       9.37234270       0.77301679       2.25185081        
Rh       2.67781220       3.09207682       2.25185081        
Rh       5.35562440       3.09207682       2.25185081        
Rh       8.03343660       3.09207682       2.25185081        
Rh      10.71124880       3.09207682       2.25185081        
Rh       4.01671830       5.41112720       2.25185081        
Rh       6.69453050       5.41112720       2.25185081        
Rh       9.37234270       5.41112720       2.25185081        
Rh      12.05016455       5.41112720       2.25185081        
Rh       5.35562440       7.73017758       2.25185081        
Rh       8.03343660       7.73017758       2.25185081        
Rh      10.71124880       7.73017758       2.25185081        
Rh      13.38907065       7.73017758       2.25185081        
Rh      10.71100601       1.54786352       4.37964265        
Rh       2.68460704       1.53326296       4.38950366        
Rh       5.35672062       1.54335347       4.38983246        
Rh       8.02965666       1.54955622       4.38688135        
Rh      12.04573582       3.87216915       4.38255579        
Rh       4.03712469       3.87435584       4.41586901        
Rh       6.69456487       3.87681150       4.41851045        
Rh       9.35946115       3.87445130       4.39842007        
Rh      13.38682282       6.18839410       4.38278194        
Rh       5.35784624       6.17958685       4.41126941        
Rh       8.03682356       6.18743102       4.42267230        
Rh      10.70129627       6.19270279       4.41011142        
Rh      14.72943045       8.50104151       4.39347100        
Rh       6.69499939       8.48286378       4.40325323        
Rh       9.37154535       8.47774097       4.42426988        
Rh      12.04785234       8.50354999       4.39634032        
Rh      10.72386160       0.04399297       6.57317305        
Rh       2.67577977       0.02691797       6.56076217        
Rh       5.33736298       0.02088130       6.58863187        
Rh       8.03120525       0.03392600       6.63590063        
Rh       1.34394080       2.32100150       6.55285302        
Rh       4.01466593       2.31807684       6.55622117        
Rh       6.69702839       2.30915821       6.54892186        
Rh       9.37684065       2.31779704       6.54514498        
Rh       2.68018816       4.63666201       6.54515884        
Rh       5.34916245       4.63325920       6.64714619        
Rh       8.05842811       4.63336419       6.60068169        
Rh      10.74859427       4.61655496       6.54510853        
Rh      14.70521524       6.94577900       6.57096203        
Rh       6.68028726       6.99618182       6.62595651        
Rh       9.38208503       6.95410883       6.79891110        
Rh      12.05214071       6.93971205       6.57467076        
