# Supplementary material for: Dehydrogenation and Transfer Hydrogenation of Alkenones to Phenols and Ketones on Carbon-Supported Noble Metals
Source: ACS Catal. 2024 Feb 9;14(5):2883–96. doi: 10.1021/acscatal.3c04849 (PMC10913045; doi:10.1021/acscatal.3c04849)
Supplement: Supplementary file 1 — cs3c04849_si_001.zip [file cs3c04849_si_001.zip › Coordinates/Periodic/TautomerizationDehydrogenation/Rh/i.xyz]

82

C       7.05530157       2.17113145       8.68961397        
C       8.40527091       2.76219482       8.73251739        
C       8.49994563       4.21872740       8.86754908        
C       7.31094102       5.01501708       8.74278927        
C       5.93718192       2.98238431       9.31775353        
C       5.97427145       4.39545056       8.78974546        
C       9.69753575       4.81691460       9.55819570        
H       9.19074870       2.18241197       9.23666542        
H      10.79568623       3.05812948       7.54074736        
H      12.02681791       8.46792653       7.55201003        
H       7.04371211       1.11928830       8.99262210        
H       7.34973239       6.06770137       9.04409678        
H       6.07299706       3.03696868      10.41980806        
H       4.94935248       2.53512138       9.13086020        
H      10.63943657       4.32877754       9.27060008        
H       9.78978875       5.89205297       9.35305876        
H       9.57600644       4.68689363      10.64814895        
O       4.90146713       5.13372473       8.76133780        
Rh       0.00000000       0.00000000       0.00000000        
Rh       2.67781220       0.00000000       0.00000000        
Rh       5.35562440       0.00000000       0.00000000        
Rh       8.03343660       0.00000000       0.00000000        
Rh       1.33890610       2.31905038       0.00000000        
Rh       4.01671830       2.31905038       0.00000000        
Rh       6.69453050       2.31905038       0.00000000        
Rh       9.37234270       2.31905038       0.00000000        
Rh       2.67781429       4.63811041       0.00000000        
Rh       5.35562440       4.63811041       0.00000000        
Rh       8.03343660       4.63811041       0.00000000        
Rh      10.71124880       4.63811041       0.00000000        
Rh       4.01671865       6.95716078       0.00000000        
Rh       6.69453050       6.95716078       0.00000000        
Rh       9.37234270       6.95716078       0.00000000        
Rh      12.05016455       6.95716078       0.00000000        
Rh       1.33890610       0.77301679       2.25185081        
Rh       4.01671830       0.77301679       2.25185081        
Rh       6.69453050       0.77301679       2.25185081        
Rh       9.37234270       0.77301679       2.25185081        
Rh       2.67781220       3.09207682       2.25185081        
Rh       5.35562440       3.09207682       2.25185081        
Rh       8.03343660       3.09207682       2.25185081        
Rh      10.71124880       3.09207682       2.25185081        
Rh       4.01671830       5.41112720       2.25185081        
Rh       6.69453050       5.41112720       2.25185081        
Rh       9.37234270       5.41112720       2.25185081        
Rh      12.05016455       5.41112720       2.25185081        
Rh       5.35562440       7.73017758       2.25185081        
Rh       8.03343660       7.73017758       2.25185081        
Rh      10.71124880       7.73017758       2.25185081        
Rh      13.38907065       7.73017758       2.25185081        
Rh      10.68707817       1.56315963       4.41687783        
Rh       2.67781032       1.55212805       4.37758902        
Rh       5.37120687       1.55458991       4.40246312        
Rh       8.03679809       1.55584677       4.40635037        
Rh      12.04426659       3.86304891       4.38883546        
Rh       4.03532297       3.86998853       4.40954232        
Rh       6.69397565       3.86686766       4.45724005        
Rh       9.35349577       3.86508015       4.42520457        
Rh      13.39210600       6.18362995       4.38228033        
Rh       5.36138962       6.17615604       4.39561417        
Rh       8.03230813       6.16690587       4.41190341        
Rh      10.70695626       6.18244006       4.37818494        
Rh      14.72689025       8.50662360       4.38816037        
Rh       6.68888148       8.50146589       4.38735910        
Rh       9.37081657       8.50552473       4.37989462        
Rh      12.05025213       8.51023299       4.38908341        
Rh      16.05686014       9.27497484       6.55794353        
Rh       2.67359745       0.00330334       6.55357182        
Rh      10.67569737       9.27449915       6.58728764        
Rh      13.41292022       9.25347776       6.57296468        
Rh       1.36304359       2.29783112       6.57309644        
Rh       3.99095306       2.29458605       6.54220569        
Rh       6.69384706       2.26447913       6.60814559        
Rh       9.32720335       2.32600193       6.74521149        
Rh      13.38046610       4.63982761       6.54653276        
Rh       5.29976722       4.63467452       6.71241447        
Rh       8.05196604       4.70564694       6.74459923        
Rh      10.74197285       4.67825994       6.55576691        
Rh      14.72944871       6.96704782       6.54473164        
Rh       6.69435373       7.01017482       6.53811540        
Rh       9.37716648       6.97665742       6.54176464        
Rh      12.05146480       6.93439878       6.58383205        
