# Supplementary material for: Dehydrogenation and Transfer Hydrogenation of Alkenones to Phenols and Ketones on Carbon-Supported Noble Metals
Source: ACS Catal. 2024 Feb 9;14(5):2883–96. doi: 10.1021/acscatal.3c04849 (PMC10913045; doi:10.1021/acscatal.3c04849)
Supplement: Supplementary file 1 — cs3c04849_si_001.zip [file cs3c04849_si_001.zip › Coordinates/Periodic/TautomerizationDehydrogenation/Rh/h.xyz]

82

C       7.60878648       6.24224635       9.28089990        
C       8.84209121       7.01641963       8.89119065        
C      10.11393172       6.36699815       8.81658186        
C      10.19532058       4.90008282       8.68672349        
C       7.65601531       4.80261759       8.84050131        
C       8.92632505       4.17281766       8.71087350        
C      11.33375244       7.06687386       9.36236744        
H       6.67284246       8.60568573       7.54567459        
H       8.85445446       8.05224761       9.24291409        
H       7.50304696       6.28574537      10.38711547        
H       6.68742088       6.73042571       8.89357991        
H      11.02107995       4.40542981       9.20996624        
H       6.82173918       4.17620730       9.17010178        
H      11.24014047       8.15804204       9.29661788        
H      11.46233331       6.78922626      10.42474077        
H      12.27116308       6.76337760       8.85035408        
H       8.20500680       2.36417834       8.87856002        
O       9.08955086       2.80025288       8.92803308        
Rh       0.00000000       0.00000000       0.00000000        
Rh       2.67781220       0.00000000       0.00000000        
Rh       5.35562440       0.00000000       0.00000000        
Rh       8.03343660       0.00000000       0.00000000        
Rh       1.33890610       2.31905038       0.00000000        
Rh       4.01671830       2.31905038       0.00000000        
Rh       6.69453050       2.31905038       0.00000000        
Rh       9.37234270       2.31905038       0.00000000        
Rh      13.38906100       4.63811040       0.00000000        
Rh       5.35562440       4.63811040       0.00000000        
Rh       8.03343660       4.63811040       0.00000000        
Rh      10.71124880       4.63811040       0.00000000        
Rh      14.72796710       6.95716078       0.00000000        
Rh       6.69453050       6.95716078       0.00000000        
Rh       9.37234270       6.95716078       0.00000000        
Rh      12.05016455       6.95716078       0.00000000        
Rh       1.33890610       0.77301679       2.25185081        
Rh       4.01671830       0.77301679       2.25185081        
Rh       6.69453050       0.77301679       2.25185081        
Rh       9.37234270       0.77301679       2.25185081        
Rh       2.67781220       3.09207682       2.25185081        
Rh       5.35562440       3.09207682       2.25185081        
Rh       8.03343660       3.09207682       2.25185081        
Rh      10.71124880       3.09207682       2.25185081        
Rh       4.01671830       5.41112720       2.25185081        
Rh       6.69453050       5.41112720       2.25185081        
Rh       9.37234270       5.41112720       2.25185081        
Rh      12.05016455       5.41112720       2.25185081        
Rh       5.35562440       7.73017758       2.25185081        
Rh       8.03343660       7.73017758       2.25185081        
Rh      10.71124880       7.73017758       2.25185081        
Rh      13.38907065       7.73017758       2.25185081        
Rh      10.70223944       1.55523565       4.40017314        
Rh       2.67366730       1.54503520       4.38560422        
Rh       5.34939077       1.54266012       4.37439885        
Rh       8.03483558       1.55614096       4.39446502        
Rh      12.02743776       3.87454847       4.40758047        
Rh       4.01328085       3.86621444       4.38234000        
Rh       6.70796674       3.87077976       4.41530415        
Rh       9.36934071       3.87797462       4.41244992        
Rh      13.37683216       6.18563905       4.38782096        
Rh       5.36419450       6.18312701       4.38437897        
Rh       8.04209544       6.17833301       4.42697145        
Rh      10.69572585       6.18398404       4.41540661        
Rh      14.72742047       8.50471145       4.38806618        
Rh       6.69838508       8.49746129       4.39328768        
Rh       9.36866404       8.47967312       4.42775649        
Rh      12.04264438       8.49808486       4.38116361        
Rh      10.68064260       0.01075751       6.59083445        
Rh       2.69532346       0.03028148       6.58883782        
Rh       5.35668558       0.01961277       6.55470181        
Rh       8.03010549       0.00055864       6.55361288        
Rh       1.35124335       2.32879912       6.55011826        
Rh       4.01530416       2.32274179       6.55525762        
Rh       6.66391812       2.29351747       6.55269447        
Rh       9.38081046       2.29108987       6.56763243        
Rh       2.68585195       4.63569807       6.55228326        
Rh       5.33008724       4.63436194       6.55140199        
Rh       7.99466375       4.60962957       6.72681181        
Rh      10.71621175       4.64449558       6.62557496        
Rh      14.71688324       6.95338727       6.55376827        
Rh       6.66879090       6.95051814       6.57359505        
Rh       9.38797625       6.98342647       6.80598906        
Rh      12.08044050       6.97197881       6.54470710        
