# Supplementary material for: Dehydrogenation and Transfer Hydrogenation of Alkenones to Phenols and Ketones on Carbon-Supported Noble Metals
Source: ACS Catal. 2024 Feb 9;14(5):2883–96. doi: 10.1021/acscatal.3c04849 (PMC10913045; doi:10.1021/acscatal.3c04849)
Supplement: Supplementary file 1 — cs3c04849_si_001.zip [file cs3c04849_si_001.zip › Coordinates/Periodic/TautomerizationDehydrogenation/Rh/1c.xyz]

82

C       4.70405210       2.78474384       8.69174591        
C       5.97550366       2.06776779       8.74319992        
C       7.24795414       2.73196786       8.77654400        
C       7.33005630       4.20309927       8.69908774        
C       6.05260295       4.91654635       8.78941090        
C       4.78981727       4.24617595       8.74632286        
C       8.42555173       2.03168282       9.40694178        
H       3.85624344       2.32470198       9.21148845        
H       5.94482361       1.02703330       9.07541342        
H       8.14137180       4.65092232       9.28772326        
H       3.92057265       4.80504812       9.09912991        
H       6.89460797       6.63688684       9.04828844        
H       9.38707777       2.37051595       8.97360956        
H       8.46019588       2.27240841      10.48456551        
H       8.36655398       0.94141820       9.29364168        
H       1.34195844       0.77769418       7.57270112        
H      10.71215164       7.69666022       7.57274669        
O       6.05066500       6.19376456       9.30195629        
Rh       0.00000000       0.00000000       0.00000000        
Rh       2.67781000       0.00000000       0.00000000        
Rh       5.35562000       0.00000000       0.00000000        
Rh       8.03344000       0.00000000       0.00000000        
Rh       1.33891000       2.31905000       0.00000000        
Rh       4.01672000       2.31905000       0.00000000        
Rh       6.69453000       2.31905000       0.00000000        
Rh       9.37234000       2.31905000       0.00000000        
Rh       2.67781648       4.63811000       0.00000000        
Rh       5.35562000       4.63811000       0.00000000        
Rh       8.03344000       4.63811000       0.00000000        
Rh      10.71125000       4.63811000       0.00000000        
Rh      14.72797000       6.95716000       0.00000000        
Rh       6.69453000       6.95716000       0.00000000        
Rh       9.37234000       6.95716000       0.00000000        
Rh      12.05016000       6.95716000       0.00000000        
Rh       1.33891000       0.77302000       2.25185000        
Rh       4.01672000       0.77302000       2.25185000        
Rh       6.69453000       0.77302000       2.25185000        
Rh       9.37234000       0.77302000       2.25185000        
Rh       2.67781000       3.09208000       2.25185000        
Rh       5.35562000       3.09208000       2.25185000        
Rh       8.03344000       3.09208000       2.25185000        
Rh      10.71125000       3.09208000       2.25185000        
Rh       4.01672000       5.41113000       2.25185000        
Rh       6.69453000       5.41113000       2.25185000        
Rh       9.37234000       5.41113000       2.25185000        
Rh      12.05016000       5.41113000       2.25185000        
Rh       5.35562000       7.73018000       2.25185000        
Rh       8.03344000       7.73018000       2.25185000        
Rh      10.71125000       7.73018000       2.25185000        
Rh      13.38907000       7.73018000       2.25185000        
Rh      10.71438846       1.55279368       4.39181630        
Rh       2.70021640       1.55640233       4.42191559        
Rh       5.35620067       1.55458313       4.41690559        
Rh       8.02030264       1.55364248       4.40292427        
Rh      12.05005750       3.86404702       4.39690235        
Rh       4.02802249       3.85957943       4.40803967        
Rh       6.68864123       3.86004926       4.42782851        
Rh       9.35619081       3.86942687       4.40743970        
Rh      13.38888967       6.17978470       4.38532442        
Rh       5.35771121       6.16395494       4.39817756        
Rh       8.02956022       6.16874554       4.40972729        
Rh      10.70671303       6.18420386       4.39944211        
Rh      14.73317846       8.50656917       4.37877983        
Rh       6.70635252       8.50469287       4.38705122        
Rh       9.37257434       8.50348172       4.40285647        
Rh      12.04419052       8.50542084       4.39022483        
Rh      -0.01283579      -0.00949668       6.57891551        
Rh       2.69632053      -0.00192132       6.59231200        
Rh      10.70649517       9.26434441       6.57166123        
Rh      13.41537862       9.25308444       6.54016320        
Rh       1.34700454       2.34738651       6.58763789        
Rh       4.04583880       2.34641299       6.67335218        
Rh       6.74217462       2.25872252       6.70567683        
Rh       9.39810798       2.30909863       6.54184002        
Rh      13.35432629       4.65061221       6.54622921        
Rh       5.32517607       4.70211703       6.68941259        
Rh       8.01217334       4.62399896       6.68773392        
Rh      10.70333073       4.63135789       6.56151323        
Rh      14.71550240       6.98377297       6.54066843        
Rh       6.69291177       6.98583212       6.52975806        
Rh       9.34659938       6.93175083       6.59702223        
Rh      12.07207750       6.94215607       6.58726617        
