# Supplementary material for: Dehydrogenation and Transfer Hydrogenation of Alkenones to Phenols and Ketones on Carbon-Supported Noble Metals
Source: ACS Catal. 2024 Feb 9;14(5):2883–96. doi: 10.1021/acscatal.3c04849 (PMC10913045; doi:10.1021/acscatal.3c04849)
Supplement: Supplementary file 1 — cs3c04849_si_001.zip [file cs3c04849_si_001.zip › Coordinates/Periodic/TautomerizationDehydrogenation/Rh/d.xyz]

82

C       6.62617216       3.10725731       9.83497195        
C       8.09075532       3.06748114      10.10261853        
C       8.92858734       4.02031970       9.62394603        
C       8.39037003       5.14895424       8.84529163        
C       6.08257875       4.53003419       9.71301454        
C       6.99002059       5.46759512       8.95641423        
C      10.40276809       4.01915678       9.88513222        
H       8.05697848       1.50098278       7.54845235        
H       8.50125488       2.22138963      10.65712926        
H       6.42256859       2.57853611       8.85909580        
H       6.06041554       2.54005830      10.58702020        
H       9.03837489       6.04046518       8.79641277        
H       5.97834914       4.98398500      10.71718175        
H       5.07650892       4.54599513       9.26106640        
H      10.72312368       3.11666567      10.42007475        
H      10.97320828       4.06230886       8.93144737        
H      10.70400404       4.90683201      10.46329667        
O       6.52139073       6.64720663       8.66307800        
Rh       0.00000000       0.00000000       0.00000000        
Rh       2.67781220       0.00000000       0.00000000        
Rh       5.35562440       0.00000000       0.00000000        
Rh       8.03343660       0.00000000       0.00000000        
Rh       1.33890610       2.31905038       0.00000000        
Rh       4.01671830       2.31905038       0.00000000        
Rh       6.69453050       2.31905038       0.00000000        
Rh       9.37234270       2.31905038       0.00000000        
Rh      13.38906100       4.63811040       0.00000000        
Rh       5.35562440       4.63811040       0.00000000        
Rh       8.03343660       4.63811040       0.00000000        
Rh      10.71124880       4.63811040       0.00000000        
Rh      14.72796710       6.95716078       0.00000000        
Rh       6.69453050       6.95716078       0.00000000        
Rh       9.37234270       6.95716078       0.00000000        
Rh      12.05016455       6.95716078       0.00000000        
Rh       1.33890610       0.77301679       2.25185081        
Rh       4.01671830       0.77301679       2.25185081        
Rh       6.69453050       0.77301679       2.25185081        
Rh       9.37234270       0.77301679       2.25185081        
Rh       2.67781220       3.09207682       2.25185081        
Rh       5.35562440       3.09207682       2.25185081        
Rh       8.03343660       3.09207682       2.25185081        
Rh      10.71124880       3.09207682       2.25185081        
Rh       4.01671830       5.41112720       2.25185081        
Rh       6.69453050       5.41112720       2.25185081        
Rh       9.37234270       5.41112720       2.25185081        
Rh      12.05016455       5.41112720       2.25185081        
Rh       5.35562440       7.73017758       2.25185081        
Rh       8.03343660       7.73017758       2.25185081        
Rh      10.71124880       7.73017758       2.25185081        
Rh      13.38907065       7.73017758       2.25185081        
Rh      10.70670837       1.54979362       4.39091449        
Rh       2.67730559       1.54258101       4.38241163        
Rh       5.35990717       1.55061809       4.39135717        
Rh       8.03218854       1.54964821       4.40125711        
Rh      12.04362513       3.86463579       4.38600964        
Rh       4.02443407       3.86759804       4.38480189        
Rh       6.70302313       3.87021309       4.41220391        
Rh       9.35554369       3.86914604       4.41804184        
Rh      13.39239742       6.18578018       4.38433290        
Rh       5.36894180       6.19153609       4.40087468        
Rh       8.02830544       6.17816469       4.41872958        
Rh      10.70574493       6.18188795       4.38245251        
Rh      14.72947341       8.50536266       4.38825373        
Rh       6.69398145       8.49169404       4.41437177        
Rh       9.37180138       8.49840136       4.39123681        
Rh      12.05030438       8.50735213       4.39072406        
Rh       0.00400563       0.00688774       6.55178324        
Rh       2.68282909       0.01467685       6.55639463        
Rh      10.70313160       9.27609169       6.56175698        
Rh      13.38958970       9.24228565       6.59554119        
Rh       1.34225080       2.31871240       6.55622437        
Rh       4.00761638       2.31408254       6.55711720        
Rh       6.67407113       2.31702532       6.59511644        
Rh       9.39173211       2.32973876       6.59575362        
Rh       2.67727034       4.63559818       6.55519191        
Rh       5.32557795       4.61508893       6.53761298        
Rh       8.04401789       4.66110110       6.74439471        
Rh      10.73402618       4.63464203       6.55520806        
Rh      14.70927022       6.95655383       6.54976929        
Rh       6.68424401       6.96342377       6.62075418        
Rh       9.40037354       6.98227317       6.54561354        
Rh      12.05243879       6.95597190       6.55503796        
