# Supplementary material for: Dehydrogenation and Transfer Hydrogenation of Alkenones to Phenols and Ketones on Carbon-Supported Noble Metals
Source: ACS Catal. 2024 Feb 9;14(5):2883–96. doi: 10.1021/acscatal.3c04849 (PMC10913045; doi:10.1021/acscatal.3c04849)
Supplement: Supplementary file 1 — cs3c04849_si_001.zip [file cs3c04849_si_001.zip › Coordinates/Periodic/TautomerizationDehydrogenation/Rh/1.xyz]

82

C       6.36540081       3.25206258       9.69620919        
C       7.87694855       3.09230501       9.80331082        
C       8.69535000       4.14139929       9.07533676        
C       8.13816792       5.44078528       8.88864180        
C       5.88858665       4.70025445       9.84554072        
C       6.72543910       5.69970748       9.08797481        
C      10.17222748       4.04272884       9.36764869        
H       8.18306188       3.16453785      10.86654767        
H       8.17813202       2.08692582       9.46968838        
H       6.02848105       2.88385669       8.70133511        
H       5.86303140       2.61171789      10.43555661        
H       8.78408766       6.33326163       8.87534636        
H       5.94524943       5.00893811      10.90757250        
H       4.83766290       4.81337641       9.53969883        
H      10.57078594       3.03819325       9.17113943        
H      10.77618504       4.78229385       8.79821283        
H      10.34598063       4.27155821      10.43678740        
O       6.22888685       6.82931062       8.74533003        
Rh       0.00000000       0.00000000       0.00000000        
Rh       2.67781220       0.00000000       0.00000000        
Rh       5.35562440       0.00000000       0.00000000        
Rh       8.03343660       0.00000000       0.00000000        
Rh       1.33890610       2.31905038       0.00000000        
Rh       4.01671830       2.31905038       0.00000000        
Rh       6.69453050       2.31905038       0.00000000        
Rh       9.37234270       2.31905038       0.00000000        
Rh      13.38906572       4.63811040       0.00000000        
Rh       5.35562440       4.63811040       0.00000000        
Rh       8.03343660       4.63811040       0.00000000        
Rh      10.71124880       4.63811040       0.00000000        
Rh      14.72797182       6.95716078       0.00000000        
Rh       6.69453050       6.95716078       0.00000000        
Rh       9.37234270       6.95716078       0.00000000        
Rh      12.05016455       6.95716078       0.00000000        
Rh       1.33890610       0.77301679       2.25185081        
Rh       4.01671830       0.77301679       2.25185081        
Rh       6.69453050       0.77301679       2.25185081        
Rh       9.37234270       0.77301679       2.25185081        
Rh       2.67781220       3.09207682       2.25185081        
Rh       5.35562440       3.09207682       2.25185081        
Rh       8.03343660       3.09207682       2.25185081        
Rh      10.71124880       3.09207682       2.25185081        
Rh       4.01671830       5.41112720       2.25185081        
Rh       6.69453050       5.41112720       2.25185081        
Rh       9.37234270       5.41112720       2.25185081        
Rh      12.05016455       5.41112720       2.25185081        
Rh       5.35562440       7.73017758       2.25185081        
Rh       8.03343660       7.73017758       2.25185081        
Rh      10.71124880       7.73017758       2.25185081        
Rh      13.38907065       7.73017758       2.25185081        
Rh      10.70812647       1.55180909       4.38491853        
Rh       2.67931048       1.54285866       4.37868527        
Rh       5.35968894       1.55065736       4.38874014        
Rh       8.03024230       1.54966669       4.38408189        
Rh      12.04393959       3.86562170       4.38367834        
Rh       4.02974838       3.86522584       4.38311731        
Rh       6.71263769       3.87847543       4.42414892        
Rh       9.35342831       3.87379384       4.42311115        
Rh      13.39202837       6.18344885       4.38395412        
Rh       5.36462062       6.18632249       4.39870945        
Rh       8.02215292       6.17407980       4.43515909        
Rh      10.70191451       6.17948006       4.38576981        
Rh      14.72967176       8.50099589       4.38464565        
Rh       6.69708542       8.49011342       4.41012629        
Rh       9.36588017       8.49153083       4.38963611        
Rh      12.04676506       8.50339587       4.38606314        
Rh      10.70380457       0.01431043       6.54992360        
Rh       2.68473466       0.01280189       6.55635326        
Rh      10.71245867       9.27518211       6.56294858        
Rh      13.38407931       9.26789461       6.55899416        
Rh       1.34833321       2.31487313       6.54890305        
Rh       4.01159518       2.31348669       6.55397689        
Rh       6.69391977       2.29733063       6.55394837        
Rh       9.37524704       2.28956653       6.55011620        
Rh       2.68522485       4.63441375       6.55439109        
Rh       5.33610333       4.62055446       6.53810282        
Rh       8.08433389       4.59139149       6.94265658        
Rh      10.74392517       4.64000907       6.55111369        
Rh      14.70472333       6.95706133       6.55216195        
Rh       6.66945162       6.97874778       6.62677878        
Rh       9.39218241       6.97274807       6.55167353        
Rh      12.05103557       6.95967832       6.55464353        
