# Supplementary material for: Dehydrogenation and Transfer Hydrogenation of Alkenones to Phenols and Ketones on Carbon-Supported Noble Metals
Source: ACS Catal. 2024 Feb 9;14(5):2883–96. doi: 10.1021/acscatal.3c04849 (PMC10913045; doi:10.1021/acscatal.3c04849)
Supplement: Supplementary file 1 — cs3c04849_si_001.zip [file cs3c04849_si_001.zip › Coordinates/Periodic/TautomerizationDehydrogenation/Rh/c.xyz]

82

C       7.80478947       7.26980612       9.57463106        
C       9.03976606       6.41980031       9.28237349        
C       8.78445395       4.95688549       8.97314170        
C       7.44389589       4.48741502       8.86663837        
C       6.57455669       6.85185207       8.79680420        
C       6.32600668       5.42095531       8.73977915        
C       9.84606776       4.01470421       9.48366538        
H       9.68229984       6.91573603       8.48458991        
H       9.74121791       6.46978591      10.13365178        
H       7.56530224       7.18710341      10.65230988        
H       8.02902764       8.33150624       9.38702836        
H       7.18385202       3.45835055       9.12972776        
H      14.70280027       8.54925951       7.55777756        
H       5.67218246       7.41769228       9.05371186        
H       9.90154023       4.09184520      10.58519330        
H       9.63913989       2.96916704       9.21463494        
H      10.84693210       4.27253723       9.09500304        
O       5.11456392       4.92832630       8.66361007        
Rh       0.00000000       0.00000000       0.00000000        
Rh       2.67781220       0.00000000       0.00000000        
Rh       5.35562440       0.00000000       0.00000000        
Rh       8.03343660       0.00000000       0.00000000        
Rh       1.33890610       2.31905038       0.00000000        
Rh       4.01671830       2.31905038       0.00000000        
Rh       6.69453050       2.31905038       0.00000000        
Rh       9.37234270       2.31905038       0.00000000        
Rh      13.38906100       4.63811040       0.00000000        
Rh       5.35562440       4.63811040       0.00000000        
Rh       8.03343660       4.63811040       0.00000000        
Rh      10.71124880       4.63811040       0.00000000        
Rh      14.72796710       6.95716078       0.00000000        
Rh       6.69453050       6.95716078       0.00000000        
Rh       9.37234270       6.95716078       0.00000000        
Rh      12.05016455       6.95716078       0.00000000        
Rh       1.33890610       0.77301679       2.25185081        
Rh       4.01671830       0.77301679       2.25185081        
Rh       6.69453050       0.77301679       2.25185081        
Rh       9.37234270       0.77301679       2.25185081        
Rh       2.67781220       3.09207682       2.25185081        
Rh       5.35562440       3.09207682       2.25185081        
Rh       8.03343660       3.09207682       2.25185081        
Rh      10.71124880       3.09207682       2.25185081        
Rh       4.01671830       5.41112720       2.25185081        
Rh       6.69453050       5.41112720       2.25185081        
Rh       9.37234270       5.41112720       2.25185081        
Rh      12.05016455       5.41112720       2.25185081        
Rh       5.35562440       7.73017758       2.25185081        
Rh       8.03343660       7.73017758       2.25185081        
Rh      10.71124880       7.73017758       2.25185081        
Rh      13.38907065       7.73017758       2.25185081        
Rh      10.70842126       1.54683980       4.38286945        
Rh       2.68068366       1.54080097       4.38004887        
Rh       5.36275787       1.55802219       4.38588832        
Rh       8.03245786       1.55586227       4.38124448        
Rh      12.04642270       3.86554458       4.37651423        
Rh       4.03191152       3.87093769       4.40417373        
Rh       6.69688276       3.88278454       4.43100821        
Rh       9.35190373       3.87648083       4.41932886        
Rh      13.39440102       6.18760869       4.37776251        
Rh       5.36341741       6.18110005       4.41554229        
Rh       8.02475559       6.17063363       4.43491571        
Rh      10.70869924       6.18455149       4.37905262        
Rh      14.73127644       8.50051244       4.39571867        
Rh       6.69410121       8.48372154       4.41845762        
Rh       9.36725393       8.49071861       4.39265081        
Rh      12.05025508       8.50684896       4.38579849        
Rh      10.72788518       0.03442063       6.59161427        
Rh       2.68206109       0.01838376       6.55829033        
Rh       5.36288668       0.01632282       6.55701422        
Rh       8.00715442       0.02376618       6.59537682        
Rh       1.34545314       2.31687870       6.54784574        
Rh       4.00995487       2.30682994       6.55494878        
Rh       6.70028297       2.30316942       6.55074880        
Rh       9.37837171       2.31495049       6.54536569        
Rh      13.37049997       4.63591550       6.54238017        
Rh       5.30822522       4.63502916       6.60021642        
Rh       8.11839862       4.63637279       6.85455842        
Rh      10.74808485       4.63444590       6.53503931        
Rh      14.69924992       6.96222458       6.57478021        
Rh       6.70077151       6.98865930       6.66797541        
Rh       9.40305286       6.99041822       6.55266944        
Rh      12.05275731       6.96232535       6.54580077        
