# Supplementary material for: Dehydrogenation and Transfer Hydrogenation of Alkenones to Phenols and Ketones on Carbon-Supported Noble Metals
Source: ACS Catal. 2024 Feb 9;14(5):2883–96. doi: 10.1021/acscatal.3c04849 (PMC10913045; doi:10.1021/acscatal.3c04849)
Supplement: Supplementary file 1 — cs3c04849_si_001.zip [file cs3c04849_si_001.zip › Coordinates/Periodic/TautomerizationDehydrogenation/Rh/b.xyz]

82

C       6.90604541       2.26423935       8.75664349        
C       8.24779342       2.83169469       9.18622669        
C       8.40571450       4.30971514       8.90635867        
C       7.22386440       5.10121535       8.74172956        
C       5.77071452       3.09552674       9.33139675        
C       5.87197438       4.50498528       8.79973878        
C       9.64973232       4.94425933       9.47233418        
H       8.39737202       2.66785010      10.27886104        
H       9.10163332       2.26158033       8.72907720        
H      12.04179249       8.46754395       7.55276711        
H       6.81903301       1.20964761       9.04774137        
H       7.26524898       6.17807712       8.95013494        
H       5.84496327       3.14482253      10.44000931        
H       4.77913950       2.68080191       9.08880683        
H      10.56605733       4.46824619       9.07552182        
H       9.70175356       6.01965733       9.25248466        
H       9.67248274       4.80973178      10.56941250        
O       4.81586859       5.26524521       8.72767618        
Rh       0.00000000       0.00000000       0.00000000        
Rh       2.67781220       0.00000000       0.00000000        
Rh       5.35562440       0.00000000       0.00000000        
Rh       8.03343660       0.00000000       0.00000000        
Rh       1.33890610       2.31905038       0.00000000        
Rh       4.01671830       2.31905038       0.00000000        
Rh       6.69453050       2.31905038       0.00000000        
Rh       9.37234270       2.31905038       0.00000000        
Rh      13.38906100       4.63811040       0.00000000        
Rh       5.35562440       4.63811040       0.00000000        
Rh       8.03343660       4.63811040       0.00000000        
Rh      10.71124880       4.63811040       0.00000000        
Rh      14.72796710       6.95716078       0.00000000        
Rh       6.69453050       6.95716078       0.00000000        
Rh       9.37234270       6.95716078       0.00000000        
Rh      12.05016455       6.95716078       0.00000000        
Rh       1.33890610       0.77301679       2.25185081        
Rh       4.01671830       0.77301679       2.25185081        
Rh       6.69453050       0.77301679       2.25185081        
Rh       9.37234270       0.77301679       2.25185081        
Rh       2.67781220       3.09207682       2.25185081        
Rh       5.35562440       3.09207682       2.25185081        
Rh       8.03343660       3.09207682       2.25185081        
Rh      10.71124880       3.09207682       2.25185081        
Rh       4.01671830       5.41112720       2.25185081        
Rh       6.69453050       5.41112720       2.25185081        
Rh       9.37234270       5.41112720       2.25185081        
Rh      12.05016455       5.41112720       2.25185081        
Rh       5.35562440       7.73017758       2.25185081        
Rh       8.03343660       7.73017758       2.25185081        
Rh      10.71124880       7.73017758       2.25185081        
Rh      13.38907065       7.73017758       2.25185081        
Rh      10.69559981       1.55562580       4.39362489        
Rh       2.68437388       1.54964758       4.38286078        
Rh       5.36824180       1.55423613       4.40426342        
Rh       8.01892676       1.55591138       4.39710870        
Rh      12.04506503       3.86521699       4.38766743        
Rh       4.03409581       3.86683963       4.40699109        
Rh       6.68389856       3.86763315       4.47214915        
Rh       9.34309540       3.87569785       4.41891913        
Rh      13.39330557       6.18433838       4.38409723        
Rh       5.36170933       6.17859736       4.38894645        
Rh       8.03285640       6.16890104       4.40455910        
Rh      10.70924415       6.18330203       4.37896483        
Rh      14.72681393       8.50141464       4.39327561        
Rh       6.69729764       8.48956882       4.38631776        
Rh       9.37424220       8.50177448       4.38439558        
Rh      12.04971251       8.50718373       4.39060509        
Rh       5.36443192       9.27611466       6.55655423        
Rh       2.67685393       0.00448249       6.55626505        
Rh      10.68607958       9.27615129       6.59140296        
Rh      13.41296830       9.26707092       6.57533766        
Rh       1.34323449       2.30986192       6.55811503        
Rh       3.99931847       2.29358943       6.55002060        
Rh       6.71236422       2.28287260       6.65899484        
Rh       9.39142394       2.29855406       6.56033858        
Rh      13.36137310       4.62859186       6.54720229        
Rh       5.29859807       4.63418321       6.70310965        
Rh       8.05653263       4.65217003       6.78650613        
Rh      10.72536924       4.63962927       6.54745422        
Rh      14.73168211       6.97074159       6.54850293        
Rh       6.70612235       6.99751884       6.53600356        
Rh       9.37566510       6.96435968       6.54304109        
Rh      12.04643672       6.93148575       6.57951929        
