# Supplementary material for: Dehydrogenation and Transfer Hydrogenation of Alkenones to Phenols and Ketones on Carbon-Supported Noble Metals
Source: ACS Catal. 2024 Feb 9;14(5):2883–96. doi: 10.1021/acscatal.3c04849 (PMC10913045; doi:10.1021/acscatal.3c04849)
Supplement: Supplementary file 1 — cs3c04849_si_001.zip [file cs3c04849_si_001.zip › Coordinates/Periodic/TautomerizationDehydrogenation/Rh/a.xyz]

82

C       8.23962099       3.19741260       9.57670320        
C       9.65356934       2.72766752       9.22209615        
C      10.69190068       3.80346515       8.94121967        
C      10.26323744       5.15927821       8.84344557        
C       7.82634802       4.49871188       8.92241680        
C       8.84302688       5.48606618       8.77641698        
C      12.05585964       3.51910428       9.52463414        
H      10.04366284       2.09577603      10.03897304        
H       9.61082215       1.92380112       8.41038523        
H       7.51685441       2.40192484       9.33481649        
H       8.17993607       3.35405394      10.67088507        
H      10.92076345       5.97159601       9.16306660        
H       6.83821865       4.86358913       9.21758023        
H       1.74854525       2.55790838       9.16453796        
H      12.78303618       4.30353044       9.27237488        
H      11.97639977       3.44931505      10.62548668        
H       7.72073523       7.09393261       8.69267075        
O       8.64398751       6.84633656       8.97020018        
Rh       0.00000000       0.00000000       0.00000000        
Rh       2.67781220       0.00000000       0.00000000        
Rh       5.35562440       0.00000000       0.00000000        
Rh       8.03343660       0.00000000       0.00000000        
Rh       1.33890610       2.31905038       0.00000000        
Rh       4.01671830       2.31905038       0.00000000        
Rh       6.69453050       2.31905038       0.00000000        
Rh       9.37234270       2.31905038       0.00000000        
Rh      13.38906572       4.63811040       0.00000000        
Rh       5.35562440       4.63811040       0.00000000        
Rh       8.03343660       4.63811040       0.00000000        
Rh      10.71124880       4.63811040       0.00000000        
Rh      14.72797182       6.95716078       0.00000000        
Rh       6.69453050       6.95716078       0.00000000        
Rh       9.37234270       6.95716078       0.00000000        
Rh      12.05016455       6.95716078       0.00000000        
Rh       1.33890610       0.77301679       2.25185081        
Rh       4.01671830       0.77301679       2.25185081        
Rh       6.69453050       0.77301679       2.25185081        
Rh       9.37234270       0.77301679       2.25185081        
Rh       2.67781220       3.09207682       2.25185081        
Rh       5.35562440       3.09207682       2.25185081        
Rh       8.03343660       3.09207682       2.25185081        
Rh      10.71124880       3.09207682       2.25185081        
Rh       4.01671830       5.41112720       2.25185081        
Rh       6.69453050       5.41112720       2.25185081        
Rh       9.37234270       5.41112720       2.25185081        
Rh      12.05016455       5.41112720       2.25185081        
Rh       5.35562440       7.73017758       2.25185081        
Rh       8.03343660       7.73017758       2.25185081        
Rh      10.71124880       7.73017758       2.25185081        
Rh      13.38907065       7.73017758       2.25185081        
Rh      10.71186511       1.55098914       4.37943652        
Rh       2.67626895       1.55363896       4.37635441        
Rh       5.36397281       1.55204484       4.38449354        
Rh       8.04009531       1.55638445       4.39684232        
Rh      12.02921124       3.87615331       4.42275143        
Rh       4.01792502       3.86624904       4.39098716        
Rh       6.71845777       3.87641078       4.42598937        
Rh       9.37578283       3.87650051       4.43796993        
Rh      13.38344760       6.18038483       4.38677914        
Rh       5.35348120       6.17662403       4.37255690        
Rh       8.03273875       6.17265403       4.40489782        
Rh      10.70121186       6.17128148       4.42352801        
Rh      14.72446661       8.50450193       4.38566313        
Rh       6.69682530       8.49909223       4.37562256        
Rh       9.37427206       8.48842118       4.39344018        
Rh      12.04452985       8.49295368       4.38706662        
Rh       5.35837497       9.25733601       6.55600029        
Rh       2.67341022       0.00813530       6.54584879        
Rh       5.35920745       0.00638959       6.55758584        
Rh      13.37679561       9.25806862       6.56052514        
Rh       1.36715526       2.28797808       6.53746028        
Rh       4.02001209       2.31715268       6.55375384        
Rh       6.68180847       2.30927736       6.56029917        
Rh       9.35875480       2.27655398       6.55129224        
Rh       2.69207761       4.64545930       6.55773541        
Rh       5.34232515       4.64263434       6.56106013        
Rh       8.01654282       4.65651368       6.79517388        
Rh      10.73676260       4.57010332       6.84597116        
Rh      14.72392139       6.95635865       6.55923974        
Rh       6.64866397       6.97019757       6.53025212        
Rh       9.37156419       6.99912547       6.55293773        
Rh      12.06718990       6.95267040       6.55906985        
