# Supplementary material for: Dehydrogenation and Transfer Hydrogenation of Alkenones to Phenols and Ketones on Carbon-Supported Noble Metals
Source: ACS Catal. 2024 Feb 9;14(5):2883–96. doi: 10.1021/acscatal.3c04849 (PMC10913045; doi:10.1021/acscatal.3c04849)
Supplement: Supplementary file 1 — cs3c04849_si_001.zip [file cs3c04849_si_001.zip › Coordinates/Periodic/TautomerizationDehydrogenation/Pt/l.xyz]

82

C       8.97153107       7.51934654       8.97926945        
C      10.14494237       6.69297162       8.98562853        
C      10.09878886       5.21693239       8.98668486        
C       8.70474760       4.67668253       8.89612151        
C       7.59852868       6.97848971       8.99108126        
C       7.54525134       5.52352775       9.36592786        
C      11.02098230       4.52443178       9.97548201        
H      12.44780625       8.85844734       7.76265662        
H      11.07994687       7.14674619       9.32008435        
H       1.38993907       0.84551794       7.77156561        
H       9.09451961       8.56243770       9.28062104        
H       8.61134491       3.65189446       9.27111027        
H      15.26891870       8.79173346       7.81054235        
H       6.87858519       7.58389960       9.55236169        
H      10.64739002       4.69431966      11.00061544        
H      11.04549482       3.44271717       9.79357361        
H      12.04602554       4.91116274       9.90873660        
O       6.62597660       5.04016520      10.02648105        
Pt       0.00000000       0.00000000       0.00000000        
Pt       2.77610000       0.00000000       0.00000000        
Pt       5.55220000       0.00000000       0.00000000        
Pt       8.32830000       0.00000000       0.00000000        
Pt       1.38805000       2.40417000       0.00000000        
Pt       4.16415000       2.40417000       0.00000000        
Pt       6.94025000       2.40417000       0.00000000        
Pt       9.71635000       2.40417000       0.00000000        
Pt       2.77610217       4.80835000       0.00000000        
Pt       5.55220000       4.80835000       0.00000000        
Pt       8.32830000       4.80835000       0.00000000        
Pt      11.10440000       4.80835000       0.00000000        
Pt       4.16415037       7.21252000       0.00000000        
Pt       6.94025000       7.21252000       0.00000000        
Pt       9.71635000       7.21252000       0.00000000        
Pt      12.49246000       7.21252000       0.00000000        
Pt       1.38805000       0.80139000       2.26668000        
Pt       4.16415000       0.80139000       2.26668000        
Pt       6.94025000       0.80139000       2.26668000        
Pt       9.71635000       0.80139000       2.26668000        
Pt       2.77610000       3.20557000       2.26668000        
Pt       5.55220000       3.20557000       2.26668000        
Pt       8.32830000       3.20557000       2.26668000        
Pt      11.10440000       3.20557000       2.26668000        
Pt       4.16415000       5.60974000       2.26668000        
Pt       6.94025000       5.60974000       2.26668000        
Pt       9.71635000       5.60974000       2.26668000        
Pt      12.49246000       5.60974000       2.26668000        
Pt       5.55220000       8.01391000       2.26668000        
Pt       8.32830000       8.01391000       2.26668000        
Pt      11.10440000       8.01391000       2.26668000        
Pt      13.88051000       8.01391000       2.26668000        
Pt      11.11289627       1.58960926       4.52177545        
Pt       2.75623938       1.61987346       4.50714490        
Pt       5.52650474       1.60401840       4.49975347        
Pt       8.31652906       1.58437825       4.51107788        
Pt      12.44095468       4.03323486       4.57720942        
Pt       4.13961856       4.02199076       4.49886207        
Pt       6.94257850       4.01617142       4.51388524        
Pt       9.71641739       4.01626332       4.52371537        
Pt      13.87755852       6.42045780       4.51538224        
Pt       5.56780864       6.42715053       4.55685387        
Pt       8.33024091       6.41452119       4.56417857        
Pt      11.07949319       6.42003771       4.57362449        
Pt      15.26953419       8.81940888       4.54830760        
Pt       6.93227950       8.79712771       4.56548563        
Pt       9.70109372       8.80644437       4.55023832        
Pt      12.48729939       8.81938593       4.53131241        
Pt      16.64730512       9.61093933       6.89789493        
Pt       2.78133703       0.06905686       6.80664779        
Pt       5.53474466       0.06701850       6.85144089        
Pt       8.32529698       0.03051790       6.92137129        
Pt      12.46642654       2.47157535       6.86519297        
Pt       4.15122868       2.44761413       6.81020919        
Pt       6.89928615       2.39938093       6.77741784        
Pt       9.69596994       2.38989046       6.75583209        
Pt      13.84378612       4.82056002       6.82872030        
Pt       5.50463592       4.79498344       6.79630333        
Pt       8.29427836       4.71968076       6.83492371        
Pt      11.02952626       4.81779684       7.02248551        
Pt       4.17003735       7.16867502       6.86168600        
Pt       6.96071580       7.15948835       6.96161167        
Pt       9.73691272       7.29314227       6.92351773        
Pt      12.51579467       7.19636895       6.82454330        
