# Supplementary material for: Dehydrogenation and Transfer Hydrogenation of Alkenones to Phenols and Ketones on Carbon-Supported Noble Metals
Source: ACS Catal. 2024 Feb 9;14(5):2883–96. doi: 10.1021/acscatal.3c04849 (PMC10913045; doi:10.1021/acscatal.3c04849)
Supplement: Supplementary file 1 — cs3c04849_si_001.zip [file cs3c04849_si_001.zip › Coordinates/Periodic/TautomerizationDehydrogenation/Pt/j.xyz]

82

C       6.64753040       2.95209045       8.95449262        
C       8.01420154       3.08588371       9.60614508        
C       8.74597815       4.35446670       9.23267377        
C       7.95753558       5.54186515       9.09125959        
C       5.82090468       4.20882397       8.94577308        
C       6.49592096       5.45401787       9.41211366        
C      10.15606048       4.45747631       9.74703324        
H       7.87839249       3.11177550      10.70907073        
H       8.63800538       2.20469628       9.39514978        
H      12.51699626       8.82064922       7.76622744        
H       6.08236429       2.09738959       9.34624005        
H       8.41844707       6.50882113       9.30838478        
H       4.80888951       4.10041546       9.34968676        
H       2.74906995       3.21197188       7.72363154        
H      10.77101879       3.60610101       9.42464131        
H      10.64330088       5.39166060       9.43587673        
H      10.12012209       4.44214993      10.85142848        
O       5.93594064       6.32297994      10.08520994        
Pt       0.00000000       0.00000000       0.00000000        
Pt       2.77610000       0.00000000       0.00000000        
Pt       5.55220000       0.00000000       0.00000000        
Pt       8.32830000       0.00000000       0.00000000        
Pt       1.38805000       2.40417000       0.00000000        
Pt       4.16415000       2.40417000       0.00000000        
Pt       6.94025000       2.40417000       0.00000000        
Pt       9.71635000       2.40417000       0.00000000        
Pt       2.77610217       4.80835000       0.00000000        
Pt       5.55220000       4.80835000       0.00000000        
Pt       8.32830000       4.80835000       0.00000000        
Pt      11.10440000       4.80835000       0.00000000        
Pt       4.16415037       7.21252000       0.00000000        
Pt       6.94025000       7.21252000       0.00000000        
Pt       9.71635000       7.21252000       0.00000000        
Pt      12.49246000       7.21252000       0.00000000        
Pt       1.38805000       0.80139000       2.26668000        
Pt       4.16415000       0.80139000       2.26668000        
Pt       6.94025000       0.80139000       2.26668000        
Pt       9.71635000       0.80139000       2.26668000        
Pt       2.77610000       3.20557000       2.26668000        
Pt       5.55220000       3.20557000       2.26668000        
Pt       8.32830000       3.20557000       2.26668000        
Pt      11.10440000       3.20557000       2.26668000        
Pt       4.16415000       5.60974000       2.26668000        
Pt       6.94025000       5.60974000       2.26668000        
Pt       9.71635000       5.60974000       2.26668000        
Pt      12.49246000       5.60974000       2.26668000        
Pt       5.55220000       8.01391000       2.26668000        
Pt       8.32830000       8.01391000       2.26668000        
Pt      11.10440000       8.01391000       2.26668000        
Pt      13.88051000       8.01391000       2.26668000        
Pt      11.11161962       1.61311494       4.50343702        
Pt       2.77819800       1.60267659       4.51333918        
Pt       5.55991559       1.61566239       4.54126340        
Pt       8.30613726       1.61278320       4.55710543        
Pt      12.50478405       3.99971254       4.51130042        
Pt       4.18717191       4.00902000       4.54115266        
Pt       6.96453544       4.01471684       4.57601276        
Pt       9.69071154       4.02468152       4.57045777        
Pt      13.88523114       6.40503556       4.52332937        
Pt       5.56053809       6.38214762       4.54700458        
Pt       8.33680318       6.38562012       4.55796880        
Pt      11.12239657       6.42285084       4.50692671        
Pt      15.26760450       8.82222403       4.51231484        
Pt       6.94244329       8.80788197       4.49822704        
Pt       9.72697658       8.82354271       4.50650767        
Pt      12.50071663       8.82389850       4.53204031        
Pt       0.01272378      -0.00176391       6.80911595        
Pt       8.33861192       9.59604560       6.80891893        
Pt       5.54402117       0.01494640       6.85758457        
Pt       8.37188684       0.01802913       6.87031047        
Pt      12.46944617       2.37759310       6.85454719        
Pt       4.16021536       2.35796283       6.81166522        
Pt       6.93998923       2.42671594       6.93239965        
Pt       9.75387784       2.37329624       6.78433174        
Pt      13.90018894       4.84987283       6.84336118        
Pt       5.57256708       4.79196221       6.91541479        
Pt       8.43212030       4.84425889       7.07548017        
Pt      11.15810637       4.82949317       6.76648599        
Pt       4.19195432       7.21637755       6.79913522        
Pt       6.94339517       7.25947393       6.78282068        
Pt       9.74855609       7.24532033       6.78435538        
Pt      12.52224739       7.20359949       6.86884035        
