# Supplementary material for: Dehydrogenation and Transfer Hydrogenation of Alkenones to Phenols and Ketones on Carbon-Supported Noble Metals
Source: ACS Catal. 2024 Feb 9;14(5):2883–96. doi: 10.1021/acscatal.3c04849 (PMC10913045; doi:10.1021/acscatal.3c04849)
Supplement: Supplementary file 1 — cs3c04849_si_001.zip [file cs3c04849_si_001.zip › Coordinates/Periodic/TautomerizationDehydrogenation/Pt/k.xyz]

82

C       8.20561683       7.85454622       9.54804701        
C       9.47035590       7.13389699       9.11229282        
C       9.42996777       5.69118291       9.24766266        
C       8.18765833       4.99226110       9.05010090        
C       6.95009031       7.20130136       9.01101693        
C       6.90337064       5.73315592       9.05910773        
C      10.60396229       4.95549904       9.81460469        
H      12.44283652       8.80883079       7.78065484        
H      10.39066205       7.58283303       9.50040786        
H       8.16821495       7.84693290      10.65797137        
H       8.24303568       8.91614984       9.24744768        
H       8.11933428       3.96650173       9.42332735        
H      15.27572651       8.82737326       7.76457551        
H       6.01472578       7.65522701       9.35246652        
H      11.55842995       5.42983476       9.55066368        
H      10.51002715       4.99239341      10.91649135        
H      10.62650833       3.89946823       9.51540519        
O       5.79743562       5.08837415       9.08754834        
Pt       0.00000000       0.00000000       0.00000000        
Pt       2.77610000       0.00000000       0.00000000        
Pt       5.55220000       0.00000000       0.00000000        
Pt       8.32830000       0.00000000       0.00000000        
Pt       1.38805000       2.40417000       0.00000000        
Pt       4.16415000       2.40417000       0.00000000        
Pt       6.94025000       2.40417000       0.00000000        
Pt       9.71635000       2.40417000       0.00000000        
Pt       2.77610217       4.80835000       0.00000000        
Pt       5.55220000       4.80835000       0.00000000        
Pt       8.32830000       4.80835000       0.00000000        
Pt      11.10440000       4.80835000       0.00000000        
Pt       4.16415037       7.21252000       0.00000000        
Pt       6.94025000       7.21252000       0.00000000        
Pt       9.71635000       7.21252000       0.00000000        
Pt      12.49246000       7.21252000       0.00000000        
Pt       1.38805000       0.80139000       2.26668000        
Pt       4.16415000       0.80139000       2.26668000        
Pt       6.94025000       0.80139000       2.26668000        
Pt       9.71635000       0.80139000       2.26668000        
Pt       2.77610000       3.20557000       2.26668000        
Pt       5.55220000       3.20557000       2.26668000        
Pt       8.32830000       3.20557000       2.26668000        
Pt      11.10440000       3.20557000       2.26668000        
Pt       4.16415000       5.60974000       2.26668000        
Pt       6.94025000       5.60974000       2.26668000        
Pt       9.71635000       5.60974000       2.26668000        
Pt      12.49246000       5.60974000       2.26668000        
Pt       5.55220000       8.01391000       2.26668000        
Pt       8.32830000       8.01391000       2.26668000        
Pt      11.10440000       8.01391000       2.26668000        
Pt      13.88051000       8.01391000       2.26668000        
Pt      11.10488291       1.60001991       4.50858265        
Pt       2.77230070       1.60261355       4.50098856        
Pt       5.53841278       1.59055090       4.51273508        
Pt       8.32000474       1.58807240       4.51962128        
Pt      12.49068055       4.00547426       4.49239376        
Pt       4.17259499       4.01268082       4.52959239        
Pt       6.93581529       4.02131285       4.54526285        
Pt       9.69036419       4.01369812       4.51828256        
Pt      13.86669100       6.41775283       4.51716379        
Pt       5.54769795       6.41102675       4.54855294        
Pt       8.32519874       6.41434011       4.57741381        
Pt      11.08710782       6.42928337       4.53725307        
Pt      15.25642198       8.82087577       4.53503754        
Pt       6.92620062       8.80217725       4.54101371        
Pt       9.70879083       8.79503757       4.56383173        
Pt      12.48636557       8.82127191       4.54403774        
Pt      11.09842246       0.05278654       6.85903431        
Pt       2.75516252       0.05187448       6.80448451        
Pt       5.50529308       0.03552112       6.87580290        
Pt       8.30013498       0.04773688       6.92901132        
Pt      12.47797897       2.41533100       6.81973153        
Pt       4.13278070       2.40072985       6.82380963        
Pt       6.91577644       2.40804364       6.78060102        
Pt       9.71113134       2.41087568       6.78783864        
Pt      13.84819490       4.81037771       6.81417327        
Pt       5.47667933       4.79045625       6.86214463        
Pt       8.33788806       4.79324398       6.88764419        
Pt      11.13142672       4.79450960       6.75604905        
Pt      15.22770151       7.20248823       6.83001710        
Pt       6.90867307       7.27600359       6.88416843        
Pt       9.70166173       7.23469014       6.96876608        
Pt      12.46882600       7.18830214       6.85779376        
