# Supplementary material for: Dehydrogenation and Transfer Hydrogenation of Alkenones to Phenols and Ketones on Carbon-Supported Noble Metals
Source: ACS Catal. 2024 Feb 9;14(5):2883–96. doi: 10.1021/acscatal.3c04849 (PMC10913045; doi:10.1021/acscatal.3c04849)
Supplement: Supplementary file 1 — cs3c04849_si_001.zip [file cs3c04849_si_001.zip › Coordinates/Periodic/TautomerizationDehydrogenation/Pt/i.xyz]

82

C       7.34657658       2.31569806       8.96374821        
C       8.75639465       2.81926926       9.00943608        
C       8.90550101       4.28147380       9.15467918        
C       7.74928124       5.13760388       9.09246918        
C       6.31739422       3.13133887       9.72592602        
C       6.39767744       4.62461623       9.48596238        
C      10.14904782       4.82103567       9.80845119        
H       9.46044512       2.22485441       9.60807683        
H      11.21422098       3.20131716       7.69378979        
H      12.46585905       8.78297320       7.74861898        
H       7.29734592       1.25637001       9.23905945        
H       7.89199602       6.18655191       9.36992765        
H       6.49276163       3.00174106      10.81400889        
H       5.29472769       2.78233480       9.52971009        
H      11.05053442       4.24986511       9.55579489        
H      10.31755270       5.87600961       9.55838370        
H      10.00171957       4.75132059      10.90067027        
O       5.49093625       5.39373864       9.81856236        
Pt       0.00000000       0.00000000       0.00000000        
Pt       2.77610000       0.00000000       0.00000000        
Pt       5.55220000       0.00000000       0.00000000        
Pt       8.32830000       0.00000000       0.00000000        
Pt       1.38805000       2.40417000       0.00000000        
Pt       4.16415000       2.40417000       0.00000000        
Pt       6.94025000       2.40417000       0.00000000        
Pt       9.71635000       2.40417000       0.00000000        
Pt       2.77610217       4.80835000       0.00000000        
Pt       5.55220000       4.80835000       0.00000000        
Pt       8.32830000       4.80835000       0.00000000        
Pt      11.10440000       4.80835000       0.00000000        
Pt       4.16415037       7.21252000       0.00000000        
Pt       6.94025000       7.21252000       0.00000000        
Pt       9.71635000       7.21252000       0.00000000        
Pt      12.49246000       7.21252000       0.00000000        
Pt       1.38805000       0.80139000       2.26668000        
Pt       4.16415000       0.80139000       2.26668000        
Pt       6.94025000       0.80139000       2.26668000        
Pt       9.71635000       0.80139000       2.26668000        
Pt       2.77610000       3.20557000       2.26668000        
Pt       5.55220000       3.20557000       2.26668000        
Pt       8.32830000       3.20557000       2.26668000        
Pt      11.10440000       3.20557000       2.26668000        
Pt       4.16415000       5.60974000       2.26668000        
Pt       6.94025000       5.60974000       2.26668000        
Pt       9.71635000       5.60974000       2.26668000        
Pt      12.49246000       5.60974000       2.26668000        
Pt       5.55220000       8.01391000       2.26668000        
Pt       8.32830000       8.01391000       2.26668000        
Pt      11.10440000       8.01391000       2.26668000        
Pt      13.88051000       8.01391000       2.26668000        
Pt      11.06328555       1.63980633       4.58278616        
Pt       2.75859523       1.61025664       4.51076651        
Pt       5.57350204       1.60729044       4.54129414        
Pt       8.34051355       1.61002380       4.56023371        
Pt      12.48613202       4.00003545       4.50993543        
Pt       4.17340942       4.00339961       4.50249904        
Pt       6.95739204       3.99883766       4.57960431        
Pt       9.67837001       4.01413274       4.60515940        
Pt      13.87634729       6.41586863       4.51416397        
Pt       5.55773607       6.41291616       4.50149999        
Pt       8.32954274       6.38760053       4.54997852        
Pt      11.10428230       6.41495025       4.51023413        
Pt      15.27173177       8.82450093       4.50686290        
Pt       6.93855090       8.82917993       4.50217849        
Pt       9.71363536       8.83148063       4.50652039        
Pt      12.48985388       8.82202642       4.52430307        
Pt       5.55083570       9.60889383       6.81429045        
Pt       2.77337480       0.01145910       6.81971081        
Pt       5.51388495       0.00519178       6.86081925        
Pt      13.91205622       9.58565309       6.82958148        
Pt       1.43265893       2.38086841       6.85473170        
Pt       4.16182915       2.40228197       6.80030242        
Pt       6.91687539       2.36783871       6.91455044        
Pt       9.63524792       2.39540284       7.05580528        
Pt       2.80906529       4.82043423       6.79837265        
Pt       5.53057827       4.80797581       6.79066928        
Pt       8.33979622       4.88847381       7.02766039        
Pt      11.16191224       4.86096140       6.78526977        
Pt       4.18824159       7.20939664       6.79749301        
Pt       6.93133367       7.26250362       6.79138168        
Pt       9.72190371       7.25161405       6.79602128        
Pt      12.50797346       7.19103547       6.85659722        
