# Supplementary material for: Dehydrogenation and Transfer Hydrogenation of Alkenones to Phenols and Ketones on Carbon-Supported Noble Metals
Source: ACS Catal. 2024 Feb 9;14(5):2883–96. doi: 10.1021/acscatal.3c04849 (PMC10913045; doi:10.1021/acscatal.3c04849)
Supplement: Supplementary file 1 — cs3c04849_si_001.zip [file cs3c04849_si_001.zip › Coordinates/Periodic/TautomerizationDehydrogenation/Pt/h.xyz]

82

C       8.10123388       6.26080964       9.52045589        
C       9.21579954       7.20188859       9.15391781        
C      10.56749460       6.73265890       9.11717253        
C      10.83970035       5.27156797       9.08193157        
C       8.35389186       4.83800884       9.04358706        
C       9.71745579       4.38875287       9.26344088        
C      11.66631486       7.60045214       9.67373667        
H       1.38902823       0.79407686       7.74442840        
H       9.07561326       8.23504258       9.48188527        
H       8.01824784       6.26257327      10.62813904        
H       7.12959644       6.62244527       9.13821163        
H      11.77402507       4.94698760       9.54724061        
H       7.60670038       4.12490368       9.41223421        
H      11.47701697       8.66443354       9.48370181        
H      11.70612045       7.43631614      10.76568153        
H      12.65531146       7.34654455       9.25843514        
H       9.22534450       2.56077662       9.54414917        
O       9.99160596       3.15507144       9.70936892        
Pt       0.00000000       0.00000000       0.00000000        
Pt       2.77610000       0.00000000       0.00000000        
Pt       5.55220000       0.00000000       0.00000000        
Pt       8.32830000       0.00000000       0.00000000        
Pt       1.38805000       2.40417000       0.00000000        
Pt       4.16415000       2.40417000       0.00000000        
Pt       6.94025000       2.40417000       0.00000000        
Pt       9.71635000       2.40417000       0.00000000        
Pt      13.88050000       4.80835000       0.00000000        
Pt       5.55220000       4.80835000       0.00000000        
Pt       8.32830000       4.80835000       0.00000000        
Pt      11.10440000       4.80835000       0.00000000        
Pt      15.26855000       7.21252000       0.00000000        
Pt       6.94025000       7.21252000       0.00000000        
Pt       9.71635000       7.21252000       0.00000000        
Pt      12.49246000       7.21252000       0.00000000        
Pt       1.38805000       0.80139000       2.26668000        
Pt       4.16415000       0.80139000       2.26668000        
Pt       6.94025000       0.80139000       2.26668000        
Pt       9.71635000       0.80139000       2.26668000        
Pt       2.77610000       3.20557000       2.26668000        
Pt       5.55220000       3.20557000       2.26668000        
Pt       8.32830000       3.20557000       2.26668000        
Pt      11.10440000       3.20557000       2.26668000        
Pt       4.16415000       5.60974000       2.26668000        
Pt       6.94025000       5.60974000       2.26668000        
Pt       9.71635000       5.60974000       2.26668000        
Pt      12.49246000       5.60974000       2.26668000        
Pt       5.55220000       8.01391000       2.26668000        
Pt       8.32830000       8.01391000       2.26668000        
Pt      11.10440000       8.01391000       2.26668000        
Pt      13.88051000       8.01391000       2.26668000        
Pt      11.12514763       1.60176090       4.51532271        
Pt       2.78533054       1.60211279       4.52515852        
Pt       5.54895946       1.60744968       4.50443150        
Pt       8.32585487       1.60504349       4.49958586        
Pt      12.46771706       4.01702414       4.55916604        
Pt       4.16424469       3.99910071       4.50656448        
Pt       6.96542184       4.01565209       4.53910028        
Pt       9.72471599       4.02420487       4.56883555        
Pt      13.88799909       6.39973825       4.49532414        
Pt       5.56244807       6.40035530       4.49904088        
Pt       8.35787602       6.40541408       4.58926085        
Pt      11.08276565       6.41584624       4.58608068        
Pt      15.28707128       8.81654832       4.51869166        
Pt       6.95449954       8.81986664       4.51863773        
Pt       9.71360550       8.78731370       4.57419029        
Pt      12.49366380       8.82165089       4.49859705        
Pt       5.53804659       9.58761769       6.85688277        
Pt       2.81802519       0.00504687       6.85206093        
Pt       5.58371831       0.03041528       6.80630563        
Pt       8.34778671      -0.00738130       6.81070871        
Pt       1.41000089       2.43579622       6.85473923        
Pt       4.19555323       2.41429864       6.82669818        
Pt       6.94005541       2.37201029       6.82370626        
Pt       9.71490731       2.34883871       6.75475287        
Pt       2.80725619       4.80117846       6.81880368        
Pt       5.54307594       4.79443798       6.80919859        
Pt       8.29506065       4.74941037       6.92242292        
Pt      11.12738351       4.80793047       6.96295106        
Pt       4.18765859       7.19979679       6.81076601        
Pt       6.92146618       7.19774354       6.75937853        
Pt       9.76246181       7.24501432       7.06044564        
Pt      12.57707765       7.22653060       6.74570449        
