# Supplementary material for: Dehydrogenation and Transfer Hydrogenation of Alkenones to Phenols and Ketones on Carbon-Supported Noble Metals
Source: ACS Catal. 2024 Feb 9;14(5):2883–96. doi: 10.1021/acscatal.3c04849 (PMC10913045; doi:10.1021/acscatal.3c04849)
Supplement: Supplementary file 1 — cs3c04849_si_001.zip [file cs3c04849_si_001.zip › Coordinates/Periodic/TautomerizationDehydrogenation/Pt/1c.xyz]

82

C       4.95314632       2.90930888       8.93680997        
C       6.24474204       2.20678693       8.99155450        
C       7.51894941       2.87076828       9.03329704        
C       7.61032101       4.35200586       8.93769322        
C       6.31393733       5.05420300       9.05669186        
C       5.05132228       4.37884829       8.98774673        
C       8.67516579       2.17046320       9.70047305        
H       4.15648940       2.47263444       9.55036568        
H       6.21853421       1.16847135       9.32784456        
H       8.38593938       4.78629715       9.58036592        
H       4.18364622       4.93993300       9.33794338        
H       7.02128459       6.83998600       9.18123934        
H       9.64320994       2.53412107       9.31935458        
H       8.63525432       2.38194490      10.78306668        
H       8.63440965       1.08455471       9.55071402        
H       1.40543651       0.81072224       7.75542669        
H      11.10743029       7.96589536       7.76384736        
O       6.29831543       6.30322250       9.59568174        
Pt       0.00000000       0.00000000       0.00000000        
Pt       2.77610000       0.00000000       0.00000000        
Pt       5.55220000       0.00000000       0.00000000        
Pt       8.32830000       0.00000000       0.00000000        
Pt       1.38805000       2.40417000       0.00000000        
Pt       4.16415000       2.40417000       0.00000000        
Pt       6.94025000       2.40417000       0.00000000        
Pt       9.71635000       2.40417000       0.00000000        
Pt      13.88050000       4.80835000       0.00000000        
Pt       5.55220000       4.80835000       0.00000000        
Pt       8.32830000       4.80835000       0.00000000        
Pt      11.10440000       4.80835000       0.00000000        
Pt      15.26855000       7.21252000       0.00000000        
Pt       6.94025000       7.21252000       0.00000000        
Pt       9.71635000       7.21252000       0.00000000        
Pt      12.49246000       7.21252000       0.00000000        
Pt       1.38805000       0.80139000       2.26668000        
Pt       4.16415000       0.80139000       2.26668000        
Pt       6.94025000       0.80139000       2.26668000        
Pt       9.71635000       0.80139000       2.26668000        
Pt       2.77610000       3.20557000       2.26668000        
Pt       5.55220000       3.20557000       2.26668000        
Pt       8.32830000       3.20557000       2.26668000        
Pt      11.10440000       3.20557000       2.26668000        
Pt       4.16415000       5.60974000       2.26668000        
Pt       6.94025000       5.60974000       2.26668000        
Pt       9.71635000       5.60974000       2.26668000        
Pt      12.49246000       5.60974000       2.26668000        
Pt       5.55220000       8.01391000       2.26668000        
Pt       8.32830000       8.01391000       2.26668000        
Pt      11.10440000       8.01391000       2.26668000        
Pt      13.88051000       8.01391000       2.26668000        
Pt      11.13719726       1.60555372       4.50891433        
Pt       2.83128465       1.62621068       4.57582511        
Pt       5.57636974       1.60695612       4.57700130        
Pt       8.31700385       1.61585350       4.53743926        
Pt      12.49737598       3.99368230       4.50868527        
Pt       4.19072744       4.00700157       4.55475769        
Pt       6.93862012       3.99992339       4.58396890        
Pt       9.70021276       4.01899873       4.54087184        
Pt      13.88125675       6.42189731       4.50760527        
Pt       5.56454345       6.38922540       4.53044915        
Pt       8.34830634       6.38905417       4.55064496        
Pt      11.11000366       6.41402277       4.52663941        
Pt      15.30868343       8.83124628       4.49854577        
Pt       6.96423449       8.83727323       4.50559913        
Pt       9.71326663       8.81432691       4.52614695        
Pt      12.50456082       8.81286178       4.51347349        
Pt       0.01126773      -0.01489883       6.86577425        
Pt       2.82869573       0.00535108       6.86368309        
Pt      11.12179936       9.58553220       6.81556946        
Pt      13.94647036       9.57227042       6.79242681        
Pt       1.43289814       2.45125006       6.86913026        
Pt       4.22178242       2.44267960       6.97094560        
Pt       7.03176058       2.29604920       6.94663087        
Pt       9.79626372       2.39187523       6.75630249        
Pt      13.85162523       4.83460557       6.78334626        
Pt       5.51303221       4.90563017       6.91756372        
Pt       8.32141166       4.78350988       6.96087662        
Pt      11.11881100       4.79169386       6.81146475        
Pt      15.26661752       7.25569575       6.79451890        
Pt       6.97700916       7.25703749       6.75714835        
Pt       9.70104631       7.17684983       6.87047872        
Pt      12.53405023       7.18666034       6.86198297        
