# Supplementary material for: Dehydrogenation and Transfer Hydrogenation of Alkenones to Phenols and Ketones on Carbon-Supported Noble Metals
Source: ACS Catal. 2024 Feb 9;14(5):2883–96. doi: 10.1021/acscatal.3c04849 (PMC10913045; doi:10.1021/acscatal.3c04849)
Supplement: Supplementary file 1 — cs3c04849_si_001.zip [file cs3c04849_si_001.zip › Coordinates/Periodic/TautomerizationDehydrogenation/Pt/d.xyz]

82

C       6.80647940       3.25430543      10.19048235        
C       8.28243171       3.21554923      10.38683098        
C       9.09069644       4.17276355       9.86924501        
C       8.50049081       5.27795822       9.08963134        
C       6.26319925       4.68754483      10.19310396        
C       7.10621374       5.64243046       9.38908327        
C      10.57152192       4.19591312      10.08764447        
H       8.36081801       1.57930245       7.73953308        
H       8.72151748       2.38024125      10.93611417        
H       6.56129951       2.79119430       9.19731675        
H       6.28159832       2.64494442      10.93799380        
H       9.13012422       6.18227778       9.05201466        
H       6.26052827       5.08111621      11.22624131        
H       5.22699714       4.74478694       9.82879653        
H      10.92685653       3.27952850      10.57441420        
H      11.11093569       4.29558708       9.12143792        
H      10.86593824       5.06545162      10.69582184        
O       6.62542602       6.76611962       9.05866720        
Pt       0.00000000       0.00000000       0.00000000        
Pt       2.77610000       0.00000000       0.00000000        
Pt       5.55220000       0.00000000       0.00000000        
Pt       8.32830000       0.00000000       0.00000000        
Pt       1.38805000       2.40417000       0.00000000        
Pt       4.16415000       2.40417000       0.00000000        
Pt       6.94025000       2.40417000       0.00000000        
Pt       9.71635000       2.40417000       0.00000000        
Pt      13.88050000       4.80835000       0.00000000        
Pt       5.55220000       4.80835000       0.00000000        
Pt       8.32830000       4.80835000       0.00000000        
Pt      11.10440000       4.80835000       0.00000000        
Pt      15.26855000       7.21252000       0.00000000        
Pt       6.94025000       7.21252000       0.00000000        
Pt       9.71635000       7.21252000       0.00000000        
Pt      12.49246000       7.21252000       0.00000000        
Pt       1.38805000       0.80139000       2.26668000        
Pt       4.16415000       0.80139000       2.26668000        
Pt       6.94025000       0.80139000       2.26668000        
Pt       9.71635000       0.80139000       2.26668000        
Pt       2.77610000       3.20557000       2.26668000        
Pt       5.55220000       3.20557000       2.26668000        
Pt       8.32830000       3.20557000       2.26668000        
Pt      11.10440000       3.20557000       2.26668000        
Pt       4.16415000       5.60974000       2.26668000        
Pt       6.94025000       5.60974000       2.26668000        
Pt       9.71635000       5.60974000       2.26668000        
Pt      12.49246000       5.60974000       2.26668000        
Pt       5.55220000       8.01391000       2.26668000        
Pt       8.32830000       8.01391000       2.26668000        
Pt      11.10440000       8.01391000       2.26668000        
Pt      13.88051000       8.01391000       2.26668000        
Pt      11.10539894       1.61089548       4.51658147        
Pt       2.77818512       1.60233982       4.51311250        
Pt       5.56499727       1.61553426       4.51829508        
Pt       8.33581512       1.60715071       4.53943929        
Pt      12.49243460       4.00409219       4.50986475        
Pt       4.16805935       4.00510562       4.50125638        
Pt       6.97119488       4.01213437       4.55892997        
Pt       9.70523055       4.01859441       4.56144539        
Pt      13.88481950       6.40913777       4.50928194        
Pt       5.56303557       6.42020557       4.51819744        
Pt       8.32481656       6.40728094       4.55612722        
Pt      11.10954308       6.41417558       4.50751648        
Pt      15.27061905       8.82829698       4.52226018        
Pt       6.95045962       8.80232129       4.53995806        
Pt       9.72272631       8.82385704       4.50810667        
Pt      12.50372180       8.82433590       4.52280925        
Pt       0.03008758       0.00964302       6.80795692        
Pt       2.80522602       0.02518459       6.82777891        
Pt       5.55719414       0.00003807       6.81012174        
Pt      13.89905455       9.59209094       6.87406637        
Pt       1.41362155       2.40809210       6.81924213        
Pt       4.17150650       2.40464565       6.81764266        
Pt       6.92032325       2.40697808       6.86113708        
Pt       9.76915138       2.42287685       6.85745175        
Pt       2.79744800       4.81205297       6.81343676        
Pt       5.54237858       4.78823088       6.76311086        
Pt       8.36677830       4.83378308       6.98329050        
Pt      11.15745737       4.81717687       6.79712350        
Pt      15.27051259       7.21852513       6.79248549        
Pt       6.95872451       7.23957854       6.87439271        
Pt       9.76502710       7.24399195       6.79150680        
Pt      12.51716915       7.22109490       6.81350623        
