# Supplementary material for: Dehydrogenation and Transfer Hydrogenation of Alkenones to Phenols and Ketones on Carbon-Supported Noble Metals
Source: ACS Catal. 2024 Feb 9;14(5):2883–96. doi: 10.1021/acscatal.3c04849 (PMC10913045; doi:10.1021/acscatal.3c04849)
Supplement: Supplementary file 1 — cs3c04849_si_001.zip [file cs3c04849_si_001.zip › Coordinates/Periodic/TautomerizationDehydrogenation/Pt/1.xyz]

82

C       6.85457000       2.65792000      10.07383000        
C       8.34083000       2.64631000      10.40514000        
C       9.07927000       3.87314000       9.96143000        
C       8.41175000       4.99941000       9.54586000        
C       6.19808000       4.00784000      10.33898000        
C       6.96245000       5.16670000       9.72748000        
C      10.56637000       3.83195000      10.06118000        
H       8.49940000       2.54559000      11.49677000        
H       8.82738000       1.76135000       9.96034000        
H       6.74074000       2.42310000       8.98454000        
H       6.32555000       1.85047000      10.59771000        
H       8.96846000       5.91330000       9.31548000        
H       6.14718000       4.20771000      11.42525000        
H       5.16631000       4.04453000       9.96130000        
H      10.97277000       2.97756000       9.49392000        
H      11.03683000       4.75062000       9.68562000        
H      10.86634000       3.67918000      11.11213000        
O       6.39199000       6.23978000       9.46297000        
Pt       0.00000000       0.00000000       0.00000000       
Pt       2.77610000       0.00000000       0.00000000       
Pt       5.55220000       0.00000000       0.00000000       
Pt       8.32830000       0.00000000       0.00000000       
Pt       1.38805000       2.40417000       0.00000000       
Pt       4.16415000       2.40417000       0.00000000       
Pt       6.94025000       2.40417000       0.00000000       
Pt       9.71635000       2.40417000       0.00000000       
Pt      13.88050000       4.80835000       0.00000000       
Pt       5.55220000       4.80835000       0.00000000       
Pt       8.32830000       4.80835000       0.00000000       
Pt      11.10440000       4.80835000       0.00000000       
Pt      15.26855000       7.21252000       0.00000000       
Pt       6.94025000       7.21252000       0.00000000       
Pt       9.71635000       7.21252000       0.00000000       
Pt      12.49246000       7.21252000       0.00000000       
Pt       1.38805000       0.80139000       2.26668000       
Pt       4.16415000       0.80139000       2.26668000       
Pt       6.94025000       0.80139000       2.26668000       
Pt       9.71635000       0.80139000       2.26668000       
Pt       2.77610000       3.20557000       2.26668000       
Pt       5.55220000       3.20557000       2.26668000       
Pt       8.32830000       3.20557000       2.26668000       
Pt      11.10440000       3.20557000       2.26668000       
Pt       4.16415000       5.60974000       2.26668000       
Pt       6.94025000       5.60974000       2.26668000       
Pt       9.71635000       5.60974000       2.26668000       
Pt      12.49246000       5.60974000       2.26668000       
Pt       5.55220000       8.01391000       2.26668000       
Pt       8.32830000       8.01391000       2.26668000       
Pt      11.10440000       8.01391000       2.26668000       
Pt      13.88051000       8.01391000       2.26668000       
Pt      11.11060000       1.58456000       4.51569000       
Pt       2.77555000       1.58245000       4.51974000       
Pt       5.55058000       1.58940000       4.51546000       
Pt       8.32921000       1.58428000       4.51690000       
Pt      12.49392000       3.98707000       4.51417000       
Pt       4.16307000       3.98966000       4.51143000       
Pt       6.95147000       3.99297000       4.52394000       
Pt       9.71384000       3.99421000       4.52171000       
Pt      13.88181000       6.39446000       4.51879000       
Pt       5.55659000       6.40055000       4.51746000       
Pt       8.32682000       6.38873000       4.53827000       
Pt      11.10561000       6.39951000       4.51590000       
Pt      15.27185000       8.80283000       4.52066000       
Pt       6.94412000       8.79138000       4.53020000       
Pt       9.71377000       8.80077000       4.51860000       
Pt      12.49235000       8.80050000       4.52111000       
Pt       5.55510000       9.57836000       6.82266000       
Pt       8.33291000       9.58039000       6.82420000       
Pt      11.10473000       9.57688000       6.81554000       
Pt      13.88354000       9.57643000       6.82166000       
Pt       1.39067000       2.36553000       6.81850000       
Pt       4.15825000       2.36486000       6.81488000       
Pt       6.93799000       2.35419000       6.80385000       
Pt       9.72880000       2.35315000       6.80004000       
Pt       2.77814000       4.77144000       6.81625000       
Pt       5.53925000       4.76726000       6.78290000       
Pt       8.34349000       4.75342000       6.86267000       
Pt      11.12297000       4.77691000       6.79450000       
Pt       4.16112000       7.17852000       6.80918000       
Pt       6.94167000       7.17430000       6.84299000       
Pt       9.72851000       7.18132000       6.81380000       
Pt      12.49790000       7.17874000       6.81918000       
