# Supplementary material for: Dehydrogenation and Transfer Hydrogenation of Alkenones to Phenols and Ketones on Carbon-Supported Noble Metals
Source: ACS Catal. 2024 Feb 9;14(5):2883–96. doi: 10.1021/acscatal.3c04849 (PMC10913045; doi:10.1021/acscatal.3c04849)
Supplement: Supplementary file 1 — cs3c04849_si_001.zip [file cs3c04849_si_001.zip › Coordinates/Periodic/TautomerizationDehydrogenation/Pt/c.xyz]

82

C       7.80388655       7.78734580       9.89034633        
C       9.19807492       7.18331932       9.89960203        
C       9.23622633       5.71472651      10.09690751        
C       8.13716300       4.94918304       9.80403869        
C       6.81242840       6.97942297       9.06839081        
C       6.91689113       5.51659079       9.27385486        
C      10.54879324       5.09855958      10.43483566        
H       9.67684887       7.35564534       8.87397781        
H       9.87826496       7.70502753      10.58788970        
H       7.42309751       7.81719105      10.92904933        
H       7.83586485       8.82833683       9.53467283        
H       8.16229560       3.86343937       9.91145276        
H      15.24642431       8.84920652       7.75333880        
H       5.77361679       7.29636110       9.23414392        
H      10.98373705       5.54520338      11.34184040        
H      10.48395957       4.01040784      10.54911959        
H      11.25970575       5.31037646       9.61079392        
O       5.93255616       4.73081833       8.99945722        
Pt       0.00000000       0.00000000       0.00000000        
Pt       2.77610000       0.00000000       0.00000000        
Pt       5.55220000       0.00000000       0.00000000        
Pt       8.32830000       0.00000000       0.00000000        
Pt       1.38805000       2.40417000       0.00000000        
Pt       4.16415000       2.40417000       0.00000000        
Pt       6.94025000       2.40417000       0.00000000        
Pt       9.71635000       2.40417000       0.00000000        
Pt      13.88050000       4.80835000       0.00000000        
Pt       5.55220000       4.80835000       0.00000000        
Pt       8.32830000       4.80835000       0.00000000        
Pt      11.10440000       4.80835000       0.00000000        
Pt      15.26855000       7.21252000       0.00000000        
Pt       6.94025000       7.21252000       0.00000000        
Pt       9.71635000       7.21252000       0.00000000        
Pt      12.49246000       7.21252000       0.00000000        
Pt       1.38805000       0.80139000       2.26668000        
Pt       4.16415000       0.80139000       2.26668000        
Pt       6.94025000       0.80139000       2.26668000        
Pt       9.71635000       0.80139000       2.26668000        
Pt       2.77610000       3.20557000       2.26668000        
Pt       5.55220000       3.20557000       2.26668000        
Pt       8.32830000       3.20557000       2.26668000        
Pt      11.10440000       3.20557000       2.26668000        
Pt       4.16415000       5.60974000       2.26668000        
Pt       6.94025000       5.60974000       2.26668000        
Pt       9.71635000       5.60974000       2.26668000        
Pt      12.49246000       5.60974000       2.26668000        
Pt       5.55220000       8.01391000       2.26668000        
Pt       8.32830000       8.01391000       2.26668000        
Pt      11.10440000       8.01391000       2.26668000        
Pt      13.88051000       8.01391000       2.26668000        
Pt      11.10701456       1.59134661       4.52268274        
Pt       2.76608055       1.60558335       4.50859997        
Pt       5.54409748       1.60719832       4.51138482        
Pt       8.33302377       1.59861154       4.51788922        
Pt      12.49189654       4.00350082       4.50974661        
Pt       4.17302675       4.02291848       4.54440424        
Pt       6.93282462       4.01376703       4.52489414        
Pt       9.71328472       4.00609118       4.50217923        
Pt      13.88198569       6.41340134       4.51900337        
Pt       5.55331889       6.41161539       4.57321052        
Pt       8.30972536       6.42310978       4.54192206        
Pt      11.10014656       6.41376641       4.50473624        
Pt      15.26916141       8.81678192       4.53757637        
Pt       6.92441961       8.79510724       4.56459737        
Pt       9.70854488       8.82262179       4.50755412        
Pt      12.49814029       8.82120088       4.52321605        
Pt      11.11689429       0.03843497       6.87560535        
Pt       2.76355672       0.02459505       6.80931467        
Pt       5.54075960       0.01779513       6.81231825        
Pt       8.28725181       0.03018512       6.87319705        
Pt      12.47857485       2.41653181       6.82618618        
Pt       4.13878047       2.39651419       6.81188449        
Pt       6.93372483       2.39909131       6.78975353        
Pt       9.71185304       2.43017221       6.80987764        
Pt      13.83741135       4.81460467       6.82494833        
Pt       5.49861203       4.80486883       6.87230656        
Pt       8.35608975       4.80810850       6.78845845        
Pt      11.10751712       4.81464964       6.80887049        
Pt      15.22353705       7.20900908       6.85002928        
Pt       6.95897733       7.22167415       6.96674795        
Pt       9.74084602       7.24393722       6.78896809        
Pt      12.46813462       7.21694881       6.81260489        
