# Supplementary material for: Dehydrogenation and Transfer Hydrogenation of Alkenones to Phenols and Ketones on Carbon-Supported Noble Metals
Source: ACS Catal. 2024 Feb 9;14(5):2883–96. doi: 10.1021/acscatal.3c04849 (PMC10913045; doi:10.1021/acscatal.3c04849)
Supplement: Supplementary file 1 — cs3c04849_si_001.zip [file cs3c04849_si_001.zip › Coordinates/Periodic/TautomerizationDehydrogenation/Pt/b.xyz]

82

C       7.06666642       2.47563082       9.08107361        
C       8.43587539       2.94365373       9.54984824        
C       8.72922513       4.39320536       9.22778626        
C       7.61992266       5.28807628       9.06839032        
C       5.99158224       3.37775689       9.66368228        
C       6.22025899       4.86290997       9.41764508        
C      10.03675178       4.91682383       9.75842419        
H       8.48882339       2.84109819      10.65601631        
H       9.24510848       2.29761470       9.15574763        
H      12.52840237       8.77831552       7.75422906        
H       6.89382180       1.43102713       9.37037493        
H       7.78585292       6.35685609       9.23874591        
H       5.99668808       3.26530353      10.76809067        
H       4.97787302       3.10558308       9.33233538        
H      10.88875635       4.32325001       9.38971633        
H      10.19926980       5.96900832       9.49322699        
H      10.02940977       4.82834833      10.85965095        
O       5.37845963       5.71015766       9.74197052        
Pt       0.00000000       0.00000000       0.00000000        
Pt       2.77610000       0.00000000       0.00000000        
Pt       5.55220000       0.00000000       0.00000000        
Pt       8.32830000       0.00000000       0.00000000        
Pt       1.38805000       2.40417000       0.00000000        
Pt       4.16415000       2.40417000       0.00000000        
Pt       6.94025000       2.40417000       0.00000000        
Pt       9.71635000       2.40417000       0.00000000        
Pt      13.88050000       4.80835000       0.00000000        
Pt       5.55220000       4.80835000       0.00000000        
Pt       8.32830000       4.80835000       0.00000000        
Pt      11.10440000       4.80835000       0.00000000        
Pt      15.26855000       7.21252000       0.00000000        
Pt       6.94025000       7.21252000       0.00000000        
Pt       9.71635000       7.21252000       0.00000000        
Pt      12.49246000       7.21252000       0.00000000        
Pt       1.38805000       0.80139000       2.26668000        
Pt       4.16415000       0.80139000       2.26668000        
Pt       6.94025000       0.80139000       2.26668000        
Pt       9.71635000       0.80139000       2.26668000        
Pt       2.77610000       3.20557000       2.26668000        
Pt       5.55220000       3.20557000       2.26668000        
Pt       8.32830000       3.20557000       2.26668000        
Pt      11.10440000       3.20557000       2.26668000        
Pt       4.16415000       5.60974000       2.26668000        
Pt       6.94025000       5.60974000       2.26668000        
Pt       9.71635000       5.60974000       2.26668000        
Pt      12.49246000       5.60974000       2.26668000        
Pt       5.55220000       8.01391000       2.26668000        
Pt       8.32830000       8.01391000       2.26668000        
Pt      11.10440000       8.01391000       2.26668000        
Pt      13.88051000       8.01391000       2.26668000        
Pt      11.11765102       1.60747437       4.49922598        
Pt       2.79865396       1.59801623       4.51153185        
Pt       5.58864142       1.60715309       4.55624422        
Pt       8.32691009       1.60129126       4.55539756        
Pt      12.50182759       3.99663666       4.50315830        
Pt       4.18547902       4.00015960       4.50874243        
Pt       6.97268879       3.99420138       4.58273026        
Pt       9.69184717       4.02296920       4.58703097        
Pt      13.88866143       6.40988943       4.51907809        
Pt       5.56639649       6.40799208       4.49738362        
Pt       8.33966330       6.38038347       4.55118017        
Pt      11.12391343       6.41257536       4.51391698        
Pt      15.27955612       8.82384776       4.51479694        
Pt       6.96299953       8.81373064       4.50454849        
Pt       9.73937913       8.81898059       4.51282620        
Pt      12.50554659       8.81589343       4.53633119        
Pt       5.60023882       9.60531307       6.81070726        
Pt       8.37058968       9.61289444       6.82144216        
Pt       5.56187652      -0.00026916       6.86771250        
Pt      13.94999305       9.60611858       6.85800538        
Pt       1.44273827       2.38955615       6.81942617        
Pt       4.19241292       2.38680320       6.80957579        
Pt       6.97554115       2.38858203       6.99288523        
Pt       9.79761849       2.35298357       6.78496945        
Pt       2.82013695       4.79442415       6.80553163        
Pt       5.57102054       4.79334923       6.78112783        
Pt       8.39596437       4.78900981       7.07730875        
Pt      11.18157440       4.79174019       6.78484150        
Pt       4.21525819       7.19615792       6.79233254        
Pt       6.96837109       7.24551187       6.77700765        
Pt       9.74956461       7.21259227       6.78650439        
Pt      12.53373069       7.17081430       6.86575391        
