# Supplementary material for: Dehydrogenation and Transfer Hydrogenation of Alkenones to Phenols and Ketones on Carbon-Supported Noble Metals
Source: ACS Catal. 2024 Feb 9;14(5):2883–96. doi: 10.1021/acscatal.3c04849 (PMC10913045; doi:10.1021/acscatal.3c04849)
Supplement: Supplementary file 1 — cs3c04849_si_001.zip [file cs3c04849_si_001.zip › Coordinates/Periodic/TautomerizationDehydrogenation/Pt/a.xyz]

82

C       7.10445000       5.40455000       9.86953000        
C       7.46596000       6.87881000       9.88590000        
C       8.88140000       7.16911000      10.18303000        
C       9.83124000       6.17735000      10.08581000        
C       8.15671000       4.55255000       9.17098000        
C       9.49892000       4.88040000       9.61541000        
C       9.26488000       8.58374000      10.42746000        
H       7.29319000       7.29938000       8.82358000        
H       6.78435000       7.48198000      10.50144000        
H       7.02570000       5.03839000      10.91081000        
H       6.12040000       5.25344000       9.39905000        
H      10.88242000       6.38583000      10.28719000        
H       7.94331000       3.47950000       9.26151000        
H       8.63105000       9.05456000      11.19289000        
H      10.32279000       8.69512000      10.69106000        
H       9.09142000       9.15149000       9.48735000        
H      10.26638000       3.22530000       8.99471000        
O      10.48148000       3.98393000       9.62135000        
Pt       0.00000000       0.00000000       0.00000000       
Pt       2.77610000       0.00000000       0.00000000       
Pt       5.55220000       0.00000000       0.00000000       
Pt       8.32830000       0.00000000       0.00000000       
Pt       1.38805000       2.40417000       0.00000000       
Pt       4.16415000       2.40417000       0.00000000       
Pt       6.94025000       2.40417000       0.00000000       
Pt       9.71635000       2.40417000       0.00000000       
Pt      13.88050000       4.80835000       0.00000000       
Pt       5.55220000       4.80835000       0.00000000       
Pt       8.32830000       4.80835000       0.00000000       
Pt      11.10440000       4.80835000       0.00000000       
Pt      15.26855000       7.21252000       0.00000000       
Pt       6.94025000       7.21252000       0.00000000       
Pt       9.71635000       7.21252000       0.00000000       
Pt      12.49246000       7.21252000       0.00000000       
Pt       1.38805000       0.80139000       2.26668000       
Pt       4.16415000       0.80139000       2.26668000       
Pt       6.94025000       0.80139000       2.26668000       
Pt       9.71635000       0.80139000       2.26668000       
Pt       2.77610000       3.20557000       2.26668000       
Pt       5.55220000       3.20557000       2.26668000       
Pt       8.32830000       3.20557000       2.26668000       
Pt      11.10440000       3.20557000       2.26668000       
Pt       4.16415000       5.60974000       2.26668000       
Pt       6.94025000       5.60974000       2.26668000       
Pt       9.71635000       5.60974000       2.26668000       
Pt      12.49246000       5.60974000       2.26668000       
Pt       5.55220000       8.01391000       2.26668000       
Pt       8.32830000       8.01391000       2.26668000       
Pt      11.10440000       8.01391000       2.26668000       
Pt      13.88051000       8.01391000       2.26668000       
Pt      11.10872000       1.61087000       4.51514000       
Pt       2.78008000       1.60252000       4.51840000       
Pt       5.55741000       1.61038000       4.51386000       
Pt       8.33460000       1.60724000       4.52060000       
Pt      12.49554000       4.00485000       4.50758000       
Pt       4.17064000       4.00539000       4.51210000       
Pt       6.95991000       4.01906000       4.55994000       
Pt       9.69923000       4.01474000       4.56272000       
Pt      13.88755000       6.41265000       4.51680000       
Pt       5.55871000       6.41466000       4.51735000       
Pt       8.33538000       6.38816000       4.56470000       
Pt      11.11192000       6.41564000       4.50682000       
Pt      15.27608000       8.82182000       4.51856000       
Pt       6.94856000       8.81238000       4.51607000       
Pt       9.71720000       8.81803000       4.51221000       
Pt      12.49612000       8.82253000       4.51776000       
Pt       0.01048000       0.01216000       6.81644000       
Pt       2.79420000       0.01430000       6.82386000       
Pt       5.56299000       0.00209000       6.81709000       
Pt       8.33800000       0.00134000       6.81885000       
Pt       1.40197000       2.40521000       6.81688000       
Pt       4.17121000       2.40585000       6.82003000       
Pt       6.94035000       2.38646000       6.80783000       
Pt       9.73738000       2.38487000       6.83297000       
Pt       2.78780000       4.81392000       6.81128000       
Pt       5.54051000       4.80770000       6.80243000       
Pt       8.31984000       4.79500000       7.04128000       
Pt      11.13338000       4.81934000       6.77220000       
Pt       4.17145000       7.22111000       6.81490000       
Pt       6.94133000       7.24010000       6.80744000       
Pt       9.73491000       7.22633000       6.79381000       
Pt      12.50808000       7.22131000       6.81329000       
