# Supplementary material for: Dehydrogenation and Transfer Hydrogenation of Alkenones to Phenols and Ketones on Carbon-Supported Noble Metals
Source: ACS Catal. 2024 Feb 9;14(5):2883–96. doi: 10.1021/acscatal.3c04849 (PMC10913045; doi:10.1021/acscatal.3c04849)
Supplement: Supplementary file 1 — cs3c04849_si_001.zip [file cs3c04849_si_001.zip › Coordinates/Periodic/Hydrogenation/Pd/1a.xyz]

84

C       6.40059005       1.60112739       9.92119393        
C       7.80604948       1.76540927      10.49302099        
C       8.50737225       2.99907327       9.92582705        
C       7.67542492       4.26974974      10.19696527        
C       5.53063971       2.85570945      10.08934507        
C       6.25157629       4.12814938       9.72735987        
C       9.94637335       3.16084471      10.40102777        
H       7.76253839       1.84689214      11.59506894        
H       8.40273611       0.86884177      10.26364017        
H       6.48526142       1.38401628       8.82779767        
H       5.88904260       0.72998394      10.35455021        
H       7.65838957       4.44976462      11.28905347        
H       8.11749361       5.15550623       9.71501484        
H       5.24381656       2.95961974      11.15306988        
H       4.60238243       2.79537870       9.49923733        
H       8.53762242       2.87176637       8.81147805        
H      10.54120086       2.27341161      10.14051749        
H      10.42197516       4.02914125       9.92006548        
H       9.99248037       3.30126742      11.49290252        
O       5.69596709       5.04337087       9.08947551        
Pd       0.00000000       0.00000000       0.00000000        
Pd       2.74852285       0.00000000       0.00000000        
Pd       5.49704570       0.00000000       0.00000000        
Pd       8.24556854       0.00000000       0.00000000        
Pd       1.37426142       2.38028752       0.00000000        
Pd       4.12278427       2.38028752       0.00000000        
Pd       6.87130712       2.38028752       0.00000000        
Pd       9.61982997       2.38028752       0.00000000        
Pd      13.74261908       4.76058493       0.00000000        
Pd       5.49704570       4.76058493       0.00000000        
Pd       8.24556854       4.76058493       0.00000000        
Pd      10.99409139       4.76058493       0.00000000        
Pd      15.11688051       7.14087245       0.00000000        
Pd       6.87130712       7.14087245       0.00000000        
Pd       9.61982997       7.14087245       0.00000000        
Pd      12.36836272       7.14087245       0.00000000        
Pd       1.37426142       0.79342917       2.26251929        
Pd       4.12278427       0.79342917       2.26251929        
Pd       6.87130712       0.79342917       2.26251929        
Pd       9.61982997       0.79342917       2.26251929        
Pd       2.74852285       3.17372659       2.26251929        
Pd       5.49704570       3.17372659       2.26251929        
Pd       8.24556854       3.17372659       2.26251929        
Pd      10.99409139       3.17372659       2.26251929        
Pd       4.12278427       5.55401411       2.26251929        
Pd       6.87130712       5.55401411       2.26251929        
Pd       9.61982997       5.55401411       2.26251929        
Pd      12.36836272       5.55401411       2.26251929        
Pd       5.49704570       7.93430162       2.26251929        
Pd       8.24556854       7.93430162       2.26251929        
Pd      10.99409139       7.93430162       2.26251929        
Pd      13.74262414       7.93430162       2.26251929        
Pd      10.99341327       1.58718893       4.50660767        
Pd       2.74503394       1.58830788       4.50295835        
Pd       5.49275547       1.58541026       4.49792795        
Pd       8.24516007       1.58890205       4.49568582        
Pd      12.36897119       3.96697794       4.50638079        
Pd       4.12702169       3.97253585       4.51620878        
Pd       6.86154493       3.97260149       4.50661491        
Pd       9.62049276       3.96716443       4.49749800        
Pd      13.74055205       6.34838707       4.50506801        
Pd       5.49695807       6.34255226       4.51254141        
Pd       8.24567966       6.35365526       4.49895753        
Pd      10.99330260       6.34705377       4.50590857        
Pd      15.11777780       8.72811827       4.50229341        
Pd       6.86872931       8.72871556       4.50556916        
Pd       9.61729687       8.72948348       4.50541276        
Pd      12.36833768       8.72850888       4.50309182        
Pd      10.99085764       0.00545733       6.78257027        
Pd       2.74598044       0.00369782       6.78044450        
Pd      10.99022014       9.52045540       6.77223401        
Pd       8.24345400       0.00012718       6.77060636        
Pd      12.36182214       2.38113065       6.78520269        
Pd       4.10645739       2.37356044       6.76518718        
Pd       6.87193089       2.37659549       6.74753795        
Pd       9.61908782       2.38193510       6.76965608        
Pd      13.72605543       4.76194625       6.77622123        
Pd       5.48090575       4.76853515       6.81633398        
Pd       8.25393043       4.76861868       6.74206331        
Pd      10.99166193       4.76437371       6.78003617        
Pd      15.10599266       7.15761659       6.76697715        
Pd       6.87518621       7.15472514       6.77208361        
Pd       9.61921944       7.14370775       6.77909363        
Pd      12.36253289       7.14387840       6.77741143       4 
