# Supplementary material for: Dehydrogenation and Transfer Hydrogenation of Alkenones to Phenols and Ketones on Carbon-Supported Noble Metals
Source: ACS Catal. 2024 Feb 9;14(5):2883–96. doi: 10.1021/acscatal.3c04849 (PMC10913045; doi:10.1021/acscatal.3c04849)
Supplement: Supplementary file 1 — cs3c04849_si_001.zip [file cs3c04849_si_001.zip › Coordinates/Periodic/Hydrogenation/Pd/e.xyz]

84

C       6.62865085       3.15803586      10.05867927        
C       8.05621153       3.18418254      10.59615096        
C       9.02013863       3.78985305       9.56830888        
C       8.46028083       5.05160839       8.92493003        
C       6.10839182       4.57786810       9.85256794        
C       7.10062270       5.49331001       9.17223164        
C      10.42696120       4.03680561      10.10766224        
H       8.09072128       3.78655174      11.52229120        
H       8.40013114       2.17293081      10.85721269        
H       6.61185694       2.61661132       9.08276267        
H       5.95507767       2.59987638      10.72352090        
H       9.15813193       5.90778619       8.91170453        
H       5.86976624       5.05406106      10.82010160        
H       5.16570259       4.59579437       9.27238351        
H      11.08772876       4.40435612       9.30029073        
H      10.41774619       4.78990841      10.90991547        
H      10.86792436       3.10959021      10.49802147        
H       9.12518868       3.00064065       8.76685200        
H      11.00633786       7.94552652       7.61952799        
O       6.73097591       6.69804198       8.92537571        
Pd       0.00000000       0.00000000       0.00000000        
Pd       2.74852000       0.00000000       0.00000000        
Pd       5.49705000       0.00000000       0.00000000        
Pd       8.24557000       0.00000000       0.00000000        
Pd      12.36835623       2.38029000       0.00000000        
Pd       4.12278000       2.38029000       0.00000000        
Pd       6.87131000       2.38029000       0.00000000        
Pd       9.61983000       2.38029000       0.00000000        
Pd      13.74261623       4.76058000       0.00000000        
Pd       5.49705000       4.76058000       0.00000000        
Pd       8.24557000       4.76058000       0.00000000        
Pd      10.99409000       4.76058000       0.00000000        
Pd      15.11687623       7.14087000       0.00000000        
Pd       6.87131000       7.14087000       0.00000000        
Pd       9.61983000       7.14087000       0.00000000        
Pd      12.36836000       7.14087000       0.00000000        
Pd       1.37426000       0.79343000       2.26252000        
Pd       4.12278000       0.79343000       2.26252000        
Pd       6.87131000       0.79343000       2.26252000        
Pd       9.61983000       0.79343000       2.26252000        
Pd       2.74852000       3.17373000       2.26252000        
Pd       5.49705000       3.17373000       2.26252000        
Pd       8.24557000       3.17373000       2.26252000        
Pd      10.99409000       3.17373000       2.26252000        
Pd       4.12278000       5.55401000       2.26252000        
Pd       6.87131000       5.55401000       2.26252000        
Pd       9.61983000       5.55401000       2.26252000        
Pd      12.36836000       5.55401000       2.26252000        
Pd       5.49705000       7.93430000       2.26252000        
Pd       8.24557000       7.93430000       2.26252000        
Pd      10.99409000       7.93430000       2.26252000        
Pd      13.74262000       7.93430000       2.26252000        
Pd      10.99206958       1.58610309       4.50201752        
Pd       2.74471247       1.58560067       4.49656664        
Pd       5.49730331       1.58596712       4.50306988        
Pd       8.24609933       1.58894783       4.50002249        
Pd      12.36613920       3.96510639       4.49592495        
Pd       4.12218249       3.96805995       4.49019139        
Pd       6.88148814       3.97208975       4.51925609        
Pd       9.61263836       3.97210314       4.51574627        
Pd      13.73716850       6.35032871       4.50359765        
Pd       5.50098348       6.35683128       4.50793631        
Pd       8.24170515       6.35904400       4.52513702        
Pd      10.99166170       6.35128308       4.50438536        
Pd      15.11523490       8.73211140       4.49845842        
Pd       6.86973932       8.71813295       4.53193278        
Pd       9.61942541       8.73323759       4.51102708        
Pd      12.36552205       8.72985768       4.51445987        
Pd      10.98720493       0.01603499       6.77641774        
Pd       2.73744880       0.03251592       6.77916877        
Pd       5.49664629       0.03506678       6.80966458        
Pd       8.25876645       0.01254897       6.77581274        
Pd      12.36672667       2.38548904       6.77722159        
Pd       4.11295352       2.38269743       6.77280811        
Pd       6.85989578       2.37210226       6.77222373        
Pd       9.61550390       2.38501523       6.78024767        
Pd       2.74715708       4.76007339       6.77419424        
Pd       5.46077956       4.74222580       6.73056559        
Pd       8.24319750       4.76648791       6.83059064        
Pd      11.01931921       4.75043316       6.75292319        
Pd      15.10480719       7.14857727       6.75929071        
Pd       6.86873592       7.15798482       6.84510911        
Pd       9.61770509       7.14933512       6.78601535        
Pd      12.39757533       7.13293746       6.80633422        
