# Supplementary material for: Dehydrogenation and Transfer Hydrogenation of Alkenones to Phenols and Ketones on Carbon-Supported Noble Metals
Source: ACS Catal. 2024 Feb 9;14(5):2883–96. doi: 10.1021/acscatal.3c04849 (PMC10913045; doi:10.1021/acscatal.3c04849)
Supplement: Supplementary file 1 — cs3c04849_si_001.zip [file cs3c04849_si_001.zip › Coordinates/Periodic/Hydrogenation/Pd/g.xyz]

84

C       6.76060125       2.77225270       9.67871301        
C       8.16393781       3.36113591       9.77876435        
C       8.36819784       4.71712441       9.13097822        
C       7.22448724       5.53055115       8.84942185        
C       5.64834985       3.79924476       9.85113015        
C       5.84751311       5.06379535       9.04217660        
C       9.64742419       5.39657744       9.55481970        
H       8.42167639       3.50462899      10.84606856        
H       8.91030980       2.64810102       9.38619458        
H       6.62770436       2.24894024       8.69842443        
H       6.64185894       1.96957922      10.41998114        
H       7.36376810       6.62449820       8.89959910        
H       5.59656217       4.12864151      10.90576929        
H       4.66830901       3.36178476       9.60918950        
H      10.53300527       4.81176401       9.24773699        
H       9.74267384       6.40814688       9.13075356        
H       9.67748042       5.47541833      10.65685790        
H       5.03266323       6.82451320       8.87018085        
H      11.02972649       7.95331276       7.59597343        
O       4.92798536       6.01780912       9.44421871        
Pd       0.00000000       0.00000000       0.00000000        
Pd       2.74852000       0.00000000       0.00000000        
Pd       5.49705000       0.00000000       0.00000000        
Pd       8.24557000       0.00000000       0.00000000        
Pd      12.36835623       2.38029000       0.00000000        
Pd       4.12278000       2.38029000       0.00000000        
Pd       6.87131000       2.38029000       0.00000000        
Pd       9.61983000       2.38029000       0.00000000        
Pd      13.74261623       4.76058000       0.00000000        
Pd       5.49705000       4.76058000       0.00000000        
Pd       8.24557000       4.76058000       0.00000000        
Pd      10.99409000       4.76058000       0.00000000        
Pd      15.11687623       7.14087000       0.00000000        
Pd       6.87131000       7.14087000       0.00000000        
Pd       9.61983000       7.14087000       0.00000000        
Pd      12.36836000       7.14087000       0.00000000        
Pd       1.37426000       0.79343000       2.26252000        
Pd       4.12278000       0.79343000       2.26252000        
Pd       6.87131000       0.79343000       2.26252000        
Pd       9.61983000       0.79343000       2.26252000        
Pd       2.74852000       3.17373000       2.26252000        
Pd       5.49705000       3.17373000       2.26252000        
Pd       8.24557000       3.17373000       2.26252000        
Pd      10.99409000       3.17373000       2.26252000        
Pd       4.12278000       5.55401000       2.26252000        
Pd       6.87131000       5.55401000       2.26252000        
Pd       9.61983000       5.55401000       2.26252000        
Pd      12.36836000       5.55401000       2.26252000        
Pd       5.49705000       7.93430000       2.26252000        
Pd       8.24557000       7.93430000       2.26252000        
Pd      10.99409000       7.93430000       2.26252000        
Pd      13.74262000       7.93430000       2.26252000        
Pd      10.99825920       1.59287949       4.50100969        
Pd       2.75240472       1.59275101       4.49871439        
Pd       5.49802257       1.58501011       4.48633111        
Pd       8.25268439       1.58742273       4.48101351        
Pd      12.37369256       3.96829316       4.49985547        
Pd       4.15270750       3.98134333       4.54080851        
Pd       6.87863775       3.98527416       4.54438134        
Pd       9.59595947       3.98029638       4.55049066        
Pd      13.74169650       6.34597854       4.49357705        
Pd       5.50361866       6.33623198       4.52040015        
Pd       8.25403496       6.33678980       4.52721759        
Pd      11.00007591       6.34690148       4.50041757        
Pd      15.12628566       8.73317932       4.49016083        
Pd       6.87391413       8.71942349       4.50318546        
Pd       9.61981986       8.73056727       4.50146347        
Pd      12.37267426       8.72899901       4.50932639        
Pd       0.00988659       0.00580575       6.78345295        
Pd       2.74553802       0.02740294       6.77958128        
Pd       5.50501429       0.03340024       6.79275388        
Pd       8.27633494       0.00740985       6.76709511        
Pd       1.38839432       2.38459417       6.78416067        
Pd       4.12239442       2.38341569       6.77070622        
Pd       6.88259988       2.35790742       6.70252261        
Pd       9.64647729       2.36444246       6.77090408        
Pd       2.77080203       4.76172471       6.77608939        
Pd       5.50666326       4.75438993       6.96214088        
Pd       8.26803037       4.74546842       6.96391027        
Pd      11.02399466       4.73874565       6.76332196        
Pd      15.12141401       7.15591670       6.73357048        
Pd       6.88675842       7.18926257       6.75389286        
Pd       9.62722134       7.15564248       6.76533981        
Pd      12.41178982       7.12473921       6.79115101        
