# Supplementary material for: Dehydrogenation and Transfer Hydrogenation of Alkenones to Phenols and Ketones on Carbon-Supported Noble Metals
Source: ACS Catal. 2024 Feb 9;14(5):2883–96. doi: 10.1021/acscatal.3c04849 (PMC10913045; doi:10.1021/acscatal.3c04849)
Supplement: Supplementary file 1 — cs3c04849_si_001.zip [file cs3c04849_si_001.zip › Coordinates/Periodic/Hydrogenation/Pd/1.xyz]

84

C       6.47806397       3.28998933       9.81667104        
C       7.97761314       3.05444340       9.95643633        
C       8.85043658       4.13620240       9.37864447        
C       8.31286920       5.39274570       9.06634172        
C       6.07054781       4.73942832      10.08579165        
C       6.91144239       5.72775573       9.31775080        
C      10.32412802       3.97313557       9.60457020        
H       8.25295948       2.99876106      11.02931670        
H       8.26104654       2.07920205       9.52870565        
H       6.16344560       3.02980199       8.77875469        
H       5.92247476       2.60722343      10.47393151        
H       8.98339081       6.26127010       8.96040956        
H       6.20995842       4.98260235      11.15645898        
H       5.01252581       4.91850853       9.84876374        
H      10.69028587       2.99066442       9.27126296        
H      10.91559303       4.75917178       9.10281720        
H      10.52386031       4.04440983      10.69015952        
H       2.74650135       3.17363212       7.62577082        
H      11.00027726       7.93798724       7.63044317        
O       6.45332983       6.86262819       9.00940468        
Pd       0.00000000       0.00000000       0.00000000        
Pd       2.74852000       0.00000000       0.00000000        
Pd       5.49705000       0.00000000       0.00000000        
Pd       8.24557000       0.00000000       0.00000000        
Pd      12.36835623       2.38029000       0.00000000        
Pd       4.12278000       2.38029000       0.00000000        
Pd       6.87131000       2.38029000       0.00000000        
Pd       9.61983000       2.38029000       0.00000000        
Pd       2.74852377       4.76058000       0.00000000        
Pd       5.49705000       4.76058000       0.00000000        
Pd       8.24557000       4.76058000       0.00000000        
Pd      10.99409000       4.76058000       0.00000000        
Pd       4.12278377       7.14087000       0.00000000        
Pd       6.87131000       7.14087000       0.00000000        
Pd       9.61983000       7.14087000       0.00000000        
Pd      12.36836000       7.14087000       0.00000000        
Pd       1.37426000       0.79343000       2.26252000        
Pd       4.12278000       0.79343000       2.26252000        
Pd       6.87131000       0.79343000       2.26252000        
Pd       9.61983000       0.79343000       2.26252000        
Pd       2.74852000       3.17373000       2.26252000        
Pd       5.49705000       3.17373000       2.26252000        
Pd       8.24557000       3.17373000       2.26252000        
Pd      10.99409000       3.17373000       2.26252000        
Pd       4.12278000       5.55401000       2.26252000        
Pd       6.87131000       5.55401000       2.26252000        
Pd       9.61983000       5.55401000       2.26252000        
Pd      12.36836000       5.55401000       2.26252000        
Pd       5.49705000       7.93430000       2.26252000        
Pd       8.24557000       7.93430000       2.26252000        
Pd      10.99409000       7.93430000       2.26252000        
Pd      13.74262000       7.93430000       2.26252000        
Pd      11.00168156       1.59211151       4.49359834        
Pd       2.74936447       1.58322877       4.50805657        
Pd       5.48953366       1.58482945       4.49985105        
Pd       8.24863726       1.58056797       4.48528430        
Pd      12.37100951       3.96342880       4.49849823        
Pd       4.12755096       3.96722848       4.49978499        
Pd       6.89525156       3.97589954       4.52541597        
Pd       9.60247903       3.97461431       4.52537223        
Pd      13.73717579       6.34239347       4.50726255        
Pd       5.50045520       6.35786047       4.49844886        
Pd       8.23844635       6.33494234       4.56648835        
Pd      10.99313532       6.35088595       4.49901039        
Pd      15.11752309       8.73016754       4.49454173        
Pd       6.87597562       8.71561167       4.51494943        
Pd       9.61809280       8.72258566       4.50807743        
Pd      12.36538977       8.72723034       4.51056574        
Pd      10.98967143       0.01027895       6.76036871        
Pd       2.74474911       0.00873977       6.77841547        
Pd       5.50427614       0.02468284       6.80284266        
Pd       8.26127905       0.00565803       6.77442472        
Pd       1.36187415       2.36294438       6.80258996        
Pd       4.14522408       2.37095453       6.80209592        
Pd       6.86842458       2.35887573       6.72866004        
Pd       9.63623291       2.34784683       6.74689461        
Pd       2.76082190       4.78306668       6.80093146        
Pd       5.49809994       4.75955673       6.72399229        
Pd       8.27630392       4.72237182       6.97645427        
Pd      11.02223671       4.75322797       6.72830752        
Pd      15.10751272       7.14462981       6.75531807        
Pd       6.85670248       7.17980444       6.82917486        
Pd       9.61912078       7.14602685       6.78963822        
Pd      12.40036236       7.13755573       6.80568045        
