# Supplementary material for: Dehydrogenation and Transfer Hydrogenation of Alkenones to Phenols and Ketones on Carbon-Supported Noble Metals
Source: ACS Catal. 2024 Feb 9;14(5):2883–96. doi: 10.1021/acscatal.3c04849 (PMC10913045; doi:10.1021/acscatal.3c04849)
Supplement: Supplementary file 1 — cs3c04849_si_001.zip [file cs3c04849_si_001.zip › Coordinates/Periodic/Hydrogenation/Ru/1a.xyz]

84

C       6.85546571       2.31644640       9.71903888        
C       8.18064953       2.75067419      10.34097875        
C       8.61307337       4.14241373       9.87399079        
C       7.49476172       5.18329577      10.18563670        
C       5.73850201       3.37773838       9.85310507        
C       6.29985658       4.69537529       9.44042540        
C       9.96049908       4.58375797      10.42934695        
H       8.10699095       2.74340694      11.44388451        
H       8.95970059       2.02042871      10.06942941        
H       7.02278830       2.12594519       8.63254393        
H       6.50258008       1.35844890      10.12602863        
H       7.31854274       5.20556977      11.27288381        
H       7.78352322       6.18094594       9.82917843        
H       5.42168713       3.44238224      10.90753376        
H       4.87367978       3.11984793       9.22341550        
H       8.71499363       4.10368853       8.76306163        
H      10.74006867       3.86147758      10.14676211        
H      10.25267421       5.56147668      10.02022996        
H       9.93563763       4.65666565      11.52775618        
O       5.95432503       5.28408209       8.38793961        
Ru      10.79200000       1.55769103       0.00000000        
Ru       2.69800000       1.55769103       0.00000000        
Ru       5.39600000       1.55769103       0.00000000        
Ru       8.09400000       1.55769103       0.00000000        
Ru      12.14100000       3.89422757       0.00000000        
Ru       4.04700000       3.89422757       0.00000000        
Ru       6.74500000       3.89422757       0.00000000        
Ru       9.44300000       3.89422757       0.00000000        
Ru      13.49000000       6.23076411       0.00000000        
Ru       5.39600000       6.23076411       0.00000000        
Ru       8.09400000       6.23076411       0.00000000        
Ru      10.79200000       6.23076411       0.00000000        
Ru      14.83900000       8.56730064       0.00000000        
Ru       6.74500000       8.56730064       0.00000000        
Ru       9.44300000       8.56730064       0.00000000        
Ru      12.14100000       8.56730064       0.00000000        
Ru       0.00000000       0.00000000       2.13200000        
Ru       2.69800000       0.00000000       2.13200000        
Ru       5.39600000       0.00000000       2.13200000        
Ru       8.09400000       0.00000000       2.13200000        
Ru       1.34900000       2.33653654       2.13200000        
Ru       4.04700000       2.33653654       2.13200000        
Ru       6.74500000       2.33653654       2.13200000        
Ru       9.44300000       2.33653654       2.13200000        
Ru       2.69800000       4.67307308       2.13200000        
Ru       5.39600000       4.67307308       2.13200000        
Ru       8.09400000       4.67307308       2.13200000        
Ru      10.79200000       4.67307308       2.13200000        
Ru       4.04700000       7.00960962       2.13200000        
Ru       6.74500000       7.00960962       2.13200000        
Ru       9.44300000       7.00960962       2.13200000        
Ru      12.14100000       7.00960962       2.13200000        
Ru      10.79114951       1.55625325       4.25746848        
Ru       2.70111451       1.55759726       4.26272282        
Ru       5.39620041       1.55794467       4.25736769        
Ru       8.09441860       1.55857400       4.25818914        
Ru      12.14347807       3.89666977       4.26116050        
Ru       4.04711036       3.89115568       4.26467652        
Ru       6.74023969       3.89306733       4.26174707        
Ru       9.44509571       3.89491849       4.26274564        
Ru      13.49119752       6.23081941       4.25581337        
Ru       5.39199662       6.22862003       4.25830523        
Ru       8.09539836       6.23104399       4.25512975        
Ru      10.79057109       6.23277431       4.25678012        
Ru      14.83817830       8.56534295       4.26253473        
Ru       6.74888742       8.56332914       4.27330512        
Ru       9.44536253       8.56624948       4.25977952        
Ru      12.13991126       8.56795162       4.25793506        
Ru      10.78936602       0.00153385       6.33833253        
Ru       2.71044379       0.00704550       6.34208429        
Ru      10.78936391       9.34544493       6.34283873        
Ru      13.49058940       9.34552347       6.33705675        
Ru       1.35232863       2.34072127       6.33840676        
Ru       4.03916886       2.32423747       6.33794726        
Ru       6.75434631       2.31440582       6.33941996        
Ru       9.45159529       2.33051645       6.33152742        
Ru      13.47405341       4.67081072       6.33564581        
Ru       5.38403221       4.68473780       6.38053846        
Ru       8.13442055       4.65987313       6.32161476        
Ru      10.79918398       4.67898766       6.33755705        
Ru      14.81484682       7.03849857       6.33100928        
Ru       6.74637201       7.03372736       6.33673100        
Ru       9.44706853       7.00919785       6.34001548        
Ru      12.14024443       7.00835127       6.34238167        
