# Supplementary material for: Dehydrogenation and Transfer Hydrogenation of Alkenones to Phenols and Ketones on Carbon-Supported Noble Metals
Source: ACS Catal. 2024 Feb 9;14(5):2883–96. doi: 10.1021/acscatal.3c04849 (PMC10913045; doi:10.1021/acscatal.3c04849)
Supplement: Supplementary file 1 — cs3c04849_si_001.zip [file cs3c04849_si_001.zip › Coordinates/Periodic/Hydrogenation/Ru/e.xyz]

84

C       8.19289814       5.74779031      10.33370197        
C       9.54353778       5.78271557       9.62441921        
C       9.90915006       4.41686364       9.03205041        
C       8.75180144       3.78941834       8.26424888        
C       7.06778887       5.44571240       9.34169639        
C       7.39871929       4.29775443       8.40186476        
C      10.47033564       3.43018305      10.05996373        
H       9.50206875       6.53386310       8.80611549        
H      10.34806239       6.11013857      10.29852380        
H       8.20450083       4.98083221      11.12549268        
H       7.99741069       6.70962344      10.82860323        
H       8.77529357       2.65033657       8.27033358        
H       6.83423863       6.35951599       8.75754426        
H       6.13370466       5.17541768       9.85718408        
H       9.71199870       3.17774694      10.81553436        
H      10.78282186       2.49925516       9.56468179        
H      11.34452485       3.85723288      10.56978010        
H      10.79974254       4.61593177       8.34454789        
H       1.35490023       0.77606562       7.41475060        
O       6.31936769       3.48869428       8.11227920        
Ru      10.79200000       1.55769000       0.00000000        
Ru       2.69800000       1.55769000       0.00000000        
Ru       5.39600000       1.55769000       0.00000000        
Ru       8.09400000       1.55769000       0.00000000        
Ru      12.14100000       3.89423000       0.00000000        
Ru       4.04700000       3.89423000       0.00000000        
Ru       6.74500000       3.89423000       0.00000000        
Ru       9.44300000       3.89423000       0.00000000        
Ru      13.49000000       6.23076000       0.00000000        
Ru       5.39600000       6.23076000       0.00000000        
Ru       8.09400000       6.23076000       0.00000000        
Ru      10.79200000       6.23076000       0.00000000        
Ru      14.83900000       8.56730000       0.00000000        
Ru       6.74500000       8.56730000       0.00000000        
Ru       9.44300000       8.56730000       0.00000000        
Ru      12.14100000       8.56730000       0.00000000        
Ru       0.00000000       0.00000000       2.13200000        
Ru       2.69800000       0.00000000       2.13200000        
Ru       5.39600000       0.00000000       2.13200000        
Ru       8.09400000       0.00000000       2.13200000        
Ru      12.14100000       2.33654000       2.13200000        
Ru       4.04700000       2.33654000       2.13200000        
Ru       6.74500000       2.33654000       2.13200000        
Ru       9.44300000       2.33654000       2.13200000        
Ru       2.69800000       4.67307000       2.13200000        
Ru       5.39600000       4.67307000       2.13200000        
Ru       8.09400000       4.67307000       2.13200000        
Ru      10.79200000       4.67307000       2.13200000        
Ru      14.83900000       7.00961000       2.13200000        
Ru       6.74500000       7.00961000       2.13200000        
Ru       9.44300000       7.00961000       2.13200000        
Ru      12.14100000       7.00961000       2.13200000        
Ru      10.79450138       1.55468069       4.27024759        
Ru       2.68947168       1.55854759       4.26734228        
Ru       5.39561409       1.54922619       4.25377669        
Ru       8.09007821       1.55323960       4.26778232        
Ru      12.14306556       3.89786507       4.25733991        
Ru       4.05036496       3.90473708       4.26428608        
Ru       6.74655261       3.90260965       4.23819145        
Ru       9.44387589       3.89292420       4.22835081        
Ru      13.49107556       6.23191371       4.25797520        
Ru       5.39140989       6.22433110       4.26209907        
Ru       8.09283672       6.24056494       4.24273790        
Ru      10.79399762       6.23284074       4.25655330        
Ru      14.83204291       8.56568287       4.25574292        
Ru       6.73986825       8.56916659       4.26917529        
Ru       9.44739923       8.56419449       4.25503746        
Ru      12.14211472       8.56459448       4.26050624        
Ru      10.76754807      -0.00661752       6.35881741        
Ru       8.11006596       9.32830434       6.35853067        
Ru      10.79017305       9.34139573       6.32992262        
Ru      13.48792107       9.33422723       6.33551500        
Ru       1.35843995       2.34386576       6.35404029        
Ru       4.01304917       2.31955538       6.31848484        
Ru       6.70357043       2.32721272       6.34950623        
Ru       9.43758224       2.34236808       6.35663851        
Ru       2.70766042       4.67281073       6.32957860        
Ru       5.39879964       4.63642476       6.38071010        
Ru       8.12912902       4.70967951       6.38061694        
Ru      10.82536572       4.67452086       6.33317157        
Ru       4.04988874       7.00494718       6.33721075        
Ru       6.74803263       7.02776129       6.32835286        
Ru       9.44127647       7.03434073       6.32468903        
Ru      12.14987533       7.01942227       6.33518330        
