# Supplementary material for: Dehydrogenation and Transfer Hydrogenation of Alkenones to Phenols and Ketones on Carbon-Supported Noble Metals
Source: ACS Catal. 2024 Feb 9;14(5):2883–96. doi: 10.1021/acscatal.3c04849 (PMC10913045; doi:10.1021/acscatal.3c04849)
Supplement: Supplementary file 1 — cs3c04849_si_001.zip [file cs3c04849_si_001.zip › Coordinates/Periodic/Hydrogenation/Ru/g.xyz]

84

C       6.70627890       2.72554951       9.22823123        
C       7.99433360       3.52103611       9.35373740        
C       8.04789942       4.81671530       8.55015839        
C       6.75865446       5.44281630       8.22800640        
C       5.45464155       3.57114782       9.39030714        
C       5.45627112       4.84177588       8.56188412        
C       9.09151534       5.75911719       9.11867710        
H       8.11643295       3.79170060      10.42177670        
H       8.86488788       2.89073361       9.10214000        
H       6.67104871       2.12351775       8.26780888        
H       6.69877930       1.90417721       9.96090740        
H       6.76038629       6.56761176       8.35654310        
H       5.37305791       3.88413116      10.44792781        
H       4.54844735       2.98516009       9.16689820        
H      10.10418848       5.33283011       9.06059971        
H       9.10404080       6.74185615       8.59890312        
H       8.87612942       5.98171882      10.18161627        
H       4.50014440       6.55881444       8.61242958        
H      10.83913070       7.81668027       7.39935982        
O       4.48578484       5.70056697       9.10553450        
Ru      10.79200000       1.55769000       0.00000000        
Ru       2.69800000       1.55769000       0.00000000        
Ru       5.39600000       1.55769000       0.00000000        
Ru       8.09400000       1.55769000       0.00000000        
Ru      12.14100000       3.89423000       0.00000000        
Ru       4.04700000       3.89423000       0.00000000        
Ru       6.74500000       3.89423000       0.00000000        
Ru       9.44300000       3.89423000       0.00000000        
Ru      13.49000000       6.23076000       0.00000000        
Ru       5.39600000       6.23076000       0.00000000        
Ru       8.09400000       6.23076000       0.00000000        
Ru      10.79200000       6.23076000       0.00000000        
Ru      14.83900000       8.56730000       0.00000000        
Ru       6.74500000       8.56730000       0.00000000        
Ru       9.44300000       8.56730000       0.00000000        
Ru      12.14100000       8.56730000       0.00000000        
Ru       0.00000000       0.00000000       2.13200000        
Ru       2.69800000       0.00000000       2.13200000        
Ru       5.39600000       0.00000000       2.13200000        
Ru       8.09400000       0.00000000       2.13200000        
Ru      12.14100000       2.33654000       2.13200000        
Ru       4.04700000       2.33654000       2.13200000        
Ru       6.74500000       2.33654000       2.13200000        
Ru       9.44300000       2.33654000       2.13200000        
Ru       2.69800000       4.67307000       2.13200000        
Ru       5.39600000       4.67307000       2.13200000        
Ru       8.09400000       4.67307000       2.13200000        
Ru      10.79200000       4.67307000       2.13200000        
Ru      14.83900000       7.00961000       2.13200000        
Ru       6.74500000       7.00961000       2.13200000        
Ru       9.44300000       7.00961000       2.13200000        
Ru      12.14100000       7.00961000       2.13200000        
Ru      10.78759100       1.55666799       4.26461907        
Ru       2.70112834       1.55275624       4.26471301        
Ru       5.38981368       1.55918591       4.24718322        
Ru       8.10067898       1.55572794       4.25230817        
Ru      12.14078495       3.89884352       4.27162709        
Ru       4.05137815       3.89987813       4.26104288        
Ru       6.74151284       3.90573961       4.24446930        
Ru       9.43945894       3.89823386       4.25731916        
Ru      13.49556621       6.22452856       4.23735567        
Ru       5.39993110       6.22944297       4.24979862        
Ru       8.08548650       6.22734995       4.24580586        
Ru      10.78910527       6.22964604       4.25556935        
Ru      14.83391114       8.56775515       4.25859950        
Ru       6.74495040       8.58258335       4.26189513        
Ru       9.44518632       8.56498071       4.27024661        
Ru      12.14075927       8.56997565       4.25569141        
Ru      10.78622056      -0.00183828       6.33572930        
Ru       2.69310232       0.00925391       6.33878604        
Ru       5.38984044       0.01649763       6.34642392        
Ru       8.11166201      -0.00410678       6.33364287        
Ru       1.34744540       2.33401223       6.33515027        
Ru       4.02853479       2.32245879       6.32525984        
Ru       6.74588301       2.31121670       6.32452732        
Ru       9.45866768       2.32644706       6.32828962        
Ru      13.47486350       4.67630491       6.33257597        
Ru       5.37322143       4.66343722       6.41903499        
Ru       8.12219666       4.65873838       6.40736895        
Ru      10.81128494       4.65944714       6.32939962        
Ru      14.80223209       7.04141178       6.30813534        
Ru       6.73545402       7.05334733       6.35232093        
Ru       9.44671433       7.02213341       6.34843513        
Ru      12.16716075       7.00160170       6.34820568        
