# Supplementary material for: Dehydrogenation and Transfer Hydrogenation of Alkenones to Phenols and Ketones on Carbon-Supported Noble Metals
Source: ACS Catal. 2024 Feb 9;14(5):2883–96. doi: 10.1021/acscatal.3c04849 (PMC10913045; doi:10.1021/acscatal.3c04849)
Supplement: Supplementary file 1 — cs3c04849_si_001.zip [file cs3c04849_si_001.zip › Coordinates/Periodic/Hydrogenation/Ru/1.xyz]

84

C       7.92441521       7.07113785       9.67337996        
C       9.16267424       6.46129883       9.02340772        
C       8.98034341       5.00398283       8.61092927        
C       7.64097733       4.49007798       8.57754796        
C       6.65225962       6.81472683       8.87041408        
C       6.50188788       5.37842611       8.45275568        
C      10.05125257       4.08182240       9.15859395        
H       9.52701621       7.20563044       8.23573696        
H      10.02006347       6.52021618       9.71290141        
H       7.79418095       6.62223514      10.67204016        
H       8.06742814       8.15276699       9.81356047        
H       7.42022625       3.46153545       8.87589428        
H       6.59131826       7.69481867       8.07348227        
H       5.73978027       7.08170192       9.42495382        
H      10.10672176       4.19313207      10.25803635        
H       9.84683957       3.02549485       8.92638302        
H      11.06148004       4.31775413       8.77164717        
H       1.35641684       0.80882081       7.41024204        
H       6.74180442       0.77841549       7.42030204        
O       5.29232837       4.85057407       8.40342139        
Ru      10.79200000       1.55769000       0.00000000        
Ru       2.69800000       1.55769000       0.00000000        
Ru       5.39600000       1.55769000       0.00000000        
Ru       8.09400000       1.55769000       0.00000000        
Ru      12.14100000       3.89423000       0.00000000        
Ru       4.04700000       3.89423000       0.00000000        
Ru       6.74500000       3.89423000       0.00000000        
Ru       9.44300000       3.89423000       0.00000000        
Ru      13.49000000       6.23076000       0.00000000        
Ru       5.39600000       6.23076000       0.00000000        
Ru       8.09400000       6.23076000       0.00000000        
Ru      10.79200000       6.23076000       0.00000000        
Ru      14.83900000       8.56730000       0.00000000        
Ru       6.74500000       8.56730000       0.00000000        
Ru       9.44300000       8.56730000       0.00000000        
Ru      12.14100000       8.56730000       0.00000000        
Ru       0.00000000       0.00000000       2.13200000        
Ru       2.69800000       0.00000000       2.13200000        
Ru       5.39600000       0.00000000       2.13200000        
Ru       8.09400000       0.00000000       2.13200000        
Ru      12.14100000       2.33654000       2.13200000        
Ru       4.04700000       2.33654000       2.13200000        
Ru       6.74500000       2.33654000       2.13200000        
Ru       9.44300000       2.33654000       2.13200000        
Ru       2.69800000       4.67307000       2.13200000        
Ru       5.39600000       4.67307000       2.13200000        
Ru       8.09400000       4.67307000       2.13200000        
Ru      10.79200000       4.67307000       2.13200000        
Ru      14.83900000       7.00961000       2.13200000        
Ru       6.74500000       7.00961000       2.13200000        
Ru       9.44300000       7.00961000       2.13200000        
Ru      12.14100000       7.00961000       2.13200000        
Ru      10.78945023       1.55147263       4.25600130        
Ru       2.69865770       1.55037453       4.26776989        
Ru       5.40302082       1.55763175       4.26227956        
Ru       8.09093315       1.57206110       4.25586008        
Ru      12.14405914       3.90474987       4.25735641        
Ru       4.04476948       3.89541799       4.24912299        
Ru       6.75278369       3.90692770       4.24836834        
Ru       9.43765350       3.90462274       4.24881850        
Ru      13.48819165       6.23893289       4.25279830        
Ru       5.39873083       6.22920426       4.25878396        
Ru       8.08912423       6.22159719       4.27087814        
Ru      10.79699410       6.23037457       4.25304168        
Ru      14.84009483       8.55950606       4.24568462        
Ru       6.74516543       8.56977855       4.26122910        
Ru       9.44374823       8.56612720       4.25212878        
Ru      12.13752197       8.56726153       4.25606401        
Ru      10.75884165       0.01909798       6.34185575        
Ru       2.72002412       0.02481221       6.34726581        
Ru       5.38680512       0.01301097       6.34957366        
Ru       8.11055675       0.00239547       6.35108608        
Ru       1.35864426       2.35063406       6.33480926        
Ru       4.03505869       2.32797134       6.32147232        
Ru       6.74940982       2.32806467       6.33783750        
Ru       9.44606193       2.31483248       6.31562215        
Ru      13.47467105       4.67255919       6.30955182        
Ru       5.34990006       4.66667277       6.34109300        
Ru       8.17571611       4.67201981       6.50593565        
Ru      10.81258246       4.66662026       6.31525499        
Ru      14.80175045       7.04225463       6.31547190        
Ru       6.72675853       7.04005137       6.38830945        
Ru       9.46826204       7.04160806       6.33013981        
Ru      12.16044632       7.00942854       6.32684075        
