# Supplementary material for: Dehydrogenation and Transfer Hydrogenation of Alkenones to Phenols and Ketones on Carbon-Supported Noble Metals
Source: ACS Catal. 2024 Feb 9;14(5):2883–96. doi: 10.1021/acscatal.3c04849 (PMC10913045; doi:10.1021/acscatal.3c04849)
Supplement: Supplementary file 1 — cs3c04849_si_001.zip [file cs3c04849_si_001.zip › Coordinates/Periodic/Hydrogenation/Rh/1a.xyz]

84

C       6.96741076       2.15222574       9.98450981        
C       8.29931090       2.63632920      10.55804641        
C       8.68852564       4.01229690      10.01069255        
C       7.57265286       5.04267330      10.34842490        
C       5.83283553       3.19301743      10.11306305        
C       6.32669781       4.53921214       9.68577650        
C      10.05982808       4.49490293      10.46659298        
H       8.25041663       2.68474060      11.66142120        
H       9.08563718       1.90771109      10.30553898        
H       7.10625900       1.93101853       8.90283416        
H       6.64840423       1.20523469      10.44239279        
H       7.45236063       5.08953862      11.44359659        
H       7.82138260       6.03871098       9.95895752        
H       5.52937513       3.27057161      11.17210904        
H       4.95938228       2.90789288       9.50911006        
H       8.72486027       3.92989486       8.89834404        
H      10.83479960       3.77569870      10.16401015        
H      10.30913944       5.46175274      10.00560642        
H      10.10091539       4.60982579      11.56124507        
O       5.83973338       5.17641966       8.72809829        
Rh       0.00000000       0.00000000       0.00000000        
Rh       2.67781220       0.00000000       0.00000000        
Rh       5.35562440       0.00000000       0.00000000        
Rh       8.03343660       0.00000000       0.00000000        
Rh       1.33890610       2.31905038       0.00000000        
Rh       4.01671830       2.31905038       0.00000000        
Rh       6.69453050       2.31905038       0.00000000        
Rh       9.37234270       2.31905038       0.00000000        
Rh      13.38906572       4.63811040       0.00000000        
Rh       5.35562440       4.63811040       0.00000000        
Rh       8.03343660       4.63811040       0.00000000        
Rh      10.71124880       4.63811040       0.00000000        
Rh      14.72797182       6.95716078       0.00000000        
Rh       6.69453050       6.95716078       0.00000000        
Rh       9.37234270       6.95716078       0.00000000        
Rh      12.05016455       6.95716078       0.00000000        
Rh       1.33890610       0.77301679       2.25185081        
Rh       4.01671830       0.77301679       2.25185081        
Rh       6.69453050       0.77301679       2.25185081        
Rh       9.37234270       0.77301679       2.25185081        
Rh       2.67781220       3.09207682       2.25185081        
Rh       5.35562440       3.09207682       2.25185081        
Rh       8.03343660       3.09207682       2.25185081        
Rh      10.71124880       3.09207682       2.25185081        
Rh       4.01671830       5.41112720       2.25185081        
Rh       6.69453050       5.41112720       2.25185081        
Rh       9.37234270       5.41112720       2.25185081        
Rh      12.05016455       5.41112720       2.25185081        
Rh       5.35562440       7.73017758       2.25185081        
Rh       8.03343660       7.73017758       2.25185081        
Rh      10.71124880       7.73017758       2.25185081        
Rh      13.38907065       7.73017758       2.25185081        
Rh      10.71316258       1.54723987       4.39245656        
Rh       2.67996650       1.54823895       4.39248817        
Rh       5.35552888       1.54835150       4.39249737        
Rh       8.03225341       1.54810502       4.38773782        
Rh      12.05397343       3.86490780       4.39127554        
Rh       4.02684862       3.87043225       4.41847000        
Rh       6.68832153       3.86811870       4.40734243        
Rh       9.37222040       3.86461258       4.38151305        
Rh      13.39083266       6.18358153       4.39203547        
Rh       5.35523175       6.18227660       4.40175814        
Rh       8.03278353       6.18412236       4.38713922        
Rh      10.71199181       6.18548673       4.39319876        
Rh      14.72933888       8.50317700       4.38989703        
Rh       6.69481956       8.50138220       4.39814711        
Rh       9.37256327       8.50521685       4.39373894        
Rh      12.04952249       8.50472436       4.39457322        
Rh      10.71148780       0.00449471       6.56648128        
Rh       2.67878496       0.00147508       6.56721341        
Rh      10.71046505       9.27469943       6.56712216        
Rh       8.03375570      -0.00002838       6.56443309        
Rh       1.33814136       2.31878731       6.56700668        
Rh       4.01191741       2.31014905       6.56558444        
Rh       6.69984938       2.30581404       6.55947878        
Rh       9.37811086       2.31623267       6.55710965        
Rh      13.37613306       4.63812128       6.56456733        
Rh       5.34217541       4.64089727       6.64174631        
Rh       8.05421904       4.63536167       6.54369133        
Rh      10.71412065       4.63838476       6.56161847        
Rh      14.71373756       6.97206910       6.55175863        
Rh       6.70182835       6.96935808       6.55731014        
Rh       9.37494737       6.95769254       6.56407190        
Rh      12.04685260       6.95789419       6.56712734        
