# Supplementary material for: Dehydrogenation and Transfer Hydrogenation of Alkenones to Phenols and Ketones on Carbon-Supported Noble Metals
Source: ACS Catal. 2024 Feb 9;14(5):2883–96. doi: 10.1021/acscatal.3c04849 (PMC10913045; doi:10.1021/acscatal.3c04849)
Supplement: Supplementary file 1 — cs3c04849_si_001.zip [file cs3c04849_si_001.zip › Coordinates/Periodic/Hydrogenation/Rh/e.xyz]

84

C       6.55963664       3.04753371       9.76790741        
C       7.93488070       3.00245873      10.42646562        
C       9.02773772       3.54057802       9.49482178        
C       8.60789830       4.83665110       8.80895404        
C       6.15415212       4.47835649       9.44109123        
C       7.25157142       5.30529396       8.80743638        
C      10.37662654       3.70803569      10.19004968        
H       7.92025823       3.61417262      11.34699928        
H       8.18997564       1.97637701      10.72975825        
H       6.58520226       2.44167119       8.82838744        
H       5.79446701       2.57236847      10.39821942        
H       9.35446953       5.64296192       8.84770750        
H       5.86897978       5.02320517      10.35938578        
H       5.23430426       4.50599502       8.80822437        
H      11.14926449       4.01562476       9.46636406        
H      10.31775092       4.47524310      10.97691838        
H      10.70233373       2.76384359      10.64797650        
H       9.17269786       2.74711822       8.70602951        
H      10.74020872       7.74900350       7.56796188        
O       6.96303430       6.59747070       8.63308130        
Rh       0.00000000       0.00000000       0.00000000        
Rh       2.67781000       0.00000000       0.00000000        
Rh       5.35562000       0.00000000       0.00000000        
Rh       8.03344000       0.00000000       0.00000000        
Rh       1.33891000       2.31905000       0.00000000        
Rh       4.01672000       2.31905000       0.00000000        
Rh       6.69453000       2.31905000       0.00000000        
Rh       9.37234000       2.31905000       0.00000000        
Rh      13.38906352       4.63811000       0.00000000        
Rh       5.35562000       4.63811000       0.00000000        
Rh       8.03344000       4.63811000       0.00000000        
Rh      10.71125000       4.63811000       0.00000000        
Rh       4.01672000       6.95716000       0.00000000        
Rh       6.69453000       6.95716000       0.00000000        
Rh       9.37234000       6.95716000       0.00000000        
Rh      12.05016000       6.95716000       0.00000000        
Rh       1.33891000       0.77302000       2.25185000        
Rh       4.01672000       0.77302000       2.25185000        
Rh       6.69453000       0.77302000       2.25185000        
Rh       9.37234000       0.77302000       2.25185000        
Rh       2.67781000       3.09208000       2.25185000        
Rh       5.35562000       3.09208000       2.25185000        
Rh       8.03344000       3.09208000       2.25185000        
Rh      10.71125000       3.09208000       2.25185000        
Rh       4.01672000       5.41113000       2.25185000        
Rh       6.69453000       5.41113000       2.25185000        
Rh       9.37234000       5.41113000       2.25185000        
Rh      12.05016000       5.41113000       2.25185000        
Rh       5.35562000       7.73018000       2.25185000        
Rh       8.03344000       7.73018000       2.25185000        
Rh      10.71125000       7.73018000       2.25185000        
Rh      13.38907000       7.73018000       2.25185000        
Rh      10.70600159       1.54825188       4.39418469        
Rh       2.67632658       1.54110466       4.38255240        
Rh       5.36158135       1.54926390       4.39040374        
Rh       8.03454660       1.54833156       4.39290327        
Rh      12.04083200       3.86661516       4.38684685        
Rh       4.02803076       3.87105427       4.38646482        
Rh       6.70536891       3.87235633       4.41127979        
Rh       9.35969539       3.87345071       4.40866861        
Rh      13.39372589       6.18583151       4.39225329        
Rh       5.37096457       6.19229301       4.40897067        
Rh       8.03188110       6.18256177       4.41390580        
Rh      10.70655212       6.18662517       4.38755366        
Rh      14.73108199       8.50320390       4.39063334        
Rh       6.69901086       8.48968005       4.41809982        
Rh       9.37333105       8.49994677       4.39431965        
Rh      12.05017571       8.50312391       4.39890634        
Rh      10.70676521       0.00695913       6.56069839        
Rh       2.67254471       0.02245043       6.55765929        
Rh       5.35978767       0.03268242       6.59140176        
Rh       8.04705105       0.00359153       6.56010849        
Rh       1.34254195       2.31775306       6.55739204        
Rh       4.00564754       2.31414499       6.55223224        
Rh       6.69461517       2.30246068       6.56027649        
Rh       9.37493387       2.31864529       6.57466159        
Rh      13.38163230       4.63217389       6.55838976        
Rh       5.31965823       4.61536267       6.54735014        
Rh       8.03748774       4.63752033       6.73382194        
Rh      10.73656867       4.62738028       6.54665841        
Rh      14.71502434       6.96434290       6.55673560        
Rh       6.69611307       6.94667044       6.63771413        
Rh       9.38007588       6.97113602       6.56224845        
Rh      12.08066694       6.94463764       6.59009054        
