# Supplementary material for: Dehydrogenation and Transfer Hydrogenation of Alkenones to Phenols and Ketones on Carbon-Supported Noble Metals
Source: ACS Catal. 2024 Feb 9;14(5):2883–96. doi: 10.1021/acscatal.3c04849 (PMC10913045; doi:10.1021/acscatal.3c04849)
Supplement: Supplementary file 1 — cs3c04849_si_001.zip [file cs3c04849_si_001.zip › Coordinates/Periodic/Hydrogenation/Rh/g.xyz]

84

C       6.67581501       2.54644314       9.46680246        
C       8.04723124       3.19020384       9.60615823        
C       8.20962758       4.55026873       8.94934419        
C       7.02476465       5.31531949       8.65970208        
C       5.51280779       3.51400723       9.62735222        
C       5.65026458       4.79467736       8.82068627        
C       9.42947369       5.29208953       9.44748901        
H       8.25911191       3.34172554      10.68263104        
H       8.83421491       2.50311619       9.24362508        
H       6.58973887       1.99371114       8.48762544        
H       6.57547820       1.72186223      10.18849390        
H       7.11165665       6.41219832       8.77308692        
H       5.44405819       3.82873781      10.68564113        
H       4.55827765       3.02218295       9.38389675        
H      10.36335605       4.77197066       9.16772845        
H       9.48339896       6.31742530       9.05190836        
H       9.40782031       5.34947678      10.55143021        
H       4.79791685       6.55406209       8.80874305        
H      10.74554094       7.75190713       7.55307204        
O       4.73062348       5.72027247       9.33861111        
Rh       0.00000000       0.00000000       0.00000000        
Rh       2.67781000       0.00000000       0.00000000        
Rh       5.35562000       0.00000000       0.00000000        
Rh       8.03344000       0.00000000       0.00000000        
Rh       1.33891000       2.31905000       0.00000000        
Rh       4.01672000       2.31905000       0.00000000        
Rh       6.69453000       2.31905000       0.00000000        
Rh       9.37234000       2.31905000       0.00000000        
Rh      13.38906352       4.63811000       0.00000000        
Rh       5.35562000       4.63811000       0.00000000        
Rh       8.03344000       4.63811000       0.00000000        
Rh      10.71125000       4.63811000       0.00000000        
Rh       4.01672000       6.95716000       0.00000000        
Rh       6.69453000       6.95716000       0.00000000        
Rh       9.37234000       6.95716000       0.00000000        
Rh      12.05016000       6.95716000       0.00000000        
Rh       1.33891000       0.77302000       2.25185000        
Rh       4.01672000       0.77302000       2.25185000        
Rh       6.69453000       0.77302000       2.25185000        
Rh       9.37234000       0.77302000       2.25185000        
Rh       2.67781000       3.09208000       2.25185000        
Rh       5.35562000       3.09208000       2.25185000        
Rh       8.03344000       3.09208000       2.25185000        
Rh      10.71125000       3.09208000       2.25185000        
Rh       4.01672000       5.41113000       2.25185000        
Rh       6.69453000       5.41113000       2.25185000        
Rh       9.37234000       5.41113000       2.25185000        
Rh      12.05016000       5.41113000       2.25185000        
Rh       5.35562000       7.73018000       2.25185000        
Rh       8.03344000       7.73018000       2.25185000        
Rh      10.71125000       7.73018000       2.25185000        
Rh      13.38907000       7.73018000       2.25185000        
Rh      10.70825036       1.55225945       4.38984551        
Rh       2.68211954       1.55117917       4.38814242        
Rh       5.35866570       1.55455106       4.38447794        
Rh       8.03303050       1.55420431       4.38985330        
Rh      12.04864275       3.86587008       4.39880789        
Rh       4.03951398       3.87745811       4.41585763        
Rh       6.69480842       3.87477213       4.42089707        
Rh       9.34708044       3.88040300       4.43120855        
Rh      13.39037606       6.17979040       4.38181617        
Rh       5.35982442       6.17052973       4.39892619        
Rh       8.03440649       6.17339453       4.40204034        
Rh      10.71021360       6.18222049       4.39032881        
Rh      14.73087514       8.49840913       4.38869850        
Rh       6.69609071       8.48758154       4.40437142        
Rh       9.37164145       8.49888203       4.39135186        
Rh      12.04973077       8.50477564       4.39430144        
Rh       0.00169776       0.00110004       6.56720229        
Rh       2.66904296       0.01841937       6.56750684        
Rh       5.35138414       0.02280279       6.58061993        
Rh      13.41162487       9.27504823       6.56117284        
Rh       1.34130330       2.31749259       6.56229269        
Rh       4.00616147       2.31201488       6.55427203        
Rh       6.69873002       2.29253115       6.54477817        
Rh       9.38648197       2.30365238       6.56050022        
Rh       2.67988523       4.64010404       6.56323479        
Rh       5.34831660       4.61926457       6.72253137        
Rh       8.04888102       4.62942887       6.79752431        
Rh      10.72720128       4.62426759       6.56508336        
Rh      14.71755385       6.96355611       6.54291281        
Rh       6.70671559       6.99028275       6.55813148        
Rh       9.37287657       6.95940409       6.55958070        
Rh      12.08131274       6.94690016       6.57769456        
