# Supplementary material for: Dehydrogenation and Transfer Hydrogenation of Alkenones to Phenols and Ketones on Carbon-Supported Noble Metals
Source: ACS Catal. 2024 Feb 9;14(5):2883–96. doi: 10.1021/acscatal.3c04849 (PMC10913045; doi:10.1021/acscatal.3c04849)
Supplement: Supplementary file 1 — cs3c04849_si_001.zip [file cs3c04849_si_001.zip › Coordinates/Periodic/Hydrogenation/Rh/1.xyz]

84

C       6.34496471       3.26831963       9.71424356        
C       7.85681605       3.09348789       9.80670549        
C       8.67953557       4.13874945       9.07808532        
C       8.12433854       5.43842183       8.88942218        
C       5.88419970       4.72134055       9.87696052        
C       6.71511703       5.70961861       9.10184419        
C      10.15836976       4.03923358       9.36407467        
H       8.17074267       3.16038017      10.86843147        
H       8.14642096       2.08622331       9.46911957        
H       5.99401361       2.90784301       8.72272617        
H       5.84558327       2.63058245      10.45729861        
H       8.77287050       6.32845744       8.86897095        
H       5.96981191       5.02794061      10.93766469        
H       4.82806816       4.84598552       9.59612290        
H      10.55789590       3.03686307       9.15996143        
H      10.75822365       4.78250523       8.79600482        
H      10.33775568       4.26249977      10.43302995        
H       2.68152068       3.09039923       7.56814504        
H      10.73568015       7.74489598       7.57067057        
O       6.22341602       6.83599497       8.75076209        
Rh       0.00000000       0.00000000       0.00000000        
Rh       2.67781000       0.00000000       0.00000000        
Rh       5.35562000       0.00000000       0.00000000        
Rh       8.03344000       0.00000000       0.00000000        
Rh       1.33891000       2.31905000       0.00000000        
Rh       4.01672000       2.31905000       0.00000000        
Rh       6.69453000       2.31905000       0.00000000        
Rh       9.37234000       2.31905000       0.00000000        
Rh       2.67781648       4.63811000       0.00000000        
Rh       5.35562000       4.63811000       0.00000000        
Rh       8.03344000       4.63811000       0.00000000        
Rh      10.71125000       4.63811000       0.00000000        
Rh      14.72797000       6.95716000       0.00000000        
Rh       6.69453000       6.95716000       0.00000000        
Rh       9.37234000       6.95716000       0.00000000        
Rh      12.05016000       6.95716000       0.00000000        
Rh       1.33891000       0.77302000       2.25185000        
Rh       4.01672000       0.77302000       2.25185000        
Rh       6.69453000       0.77302000       2.25185000        
Rh       9.37234000       0.77302000       2.25185000        
Rh       2.67781000       3.09208000       2.25185000        
Rh       5.35562000       3.09208000       2.25185000        
Rh       8.03344000       3.09208000       2.25185000        
Rh      10.71125000       3.09208000       2.25185000        
Rh       4.01672000       5.41113000       2.25185000        
Rh       6.69453000       5.41113000       2.25185000        
Rh       9.37234000       5.41113000       2.25185000        
Rh      12.05016000       5.41113000       2.25185000        
Rh       5.35562000       7.73018000       2.25185000        
Rh       8.03344000       7.73018000       2.25185000        
Rh      10.71125000       7.73018000       2.25185000        
Rh      13.38907000       7.73018000       2.25185000        
Rh      10.71106703       1.55460450       4.38607656        
Rh       2.68141261       1.54331295       4.38358074        
Rh       5.35837348       1.55065332       4.39531301        
Rh       8.03170150       1.54689589       4.38069816        
Rh      12.04588036       3.86554083       4.38973909        
Rh       4.03053172       3.86537898       4.38594840        
Rh       6.71263211       3.88060051       4.42217430        
Rh       9.35604872       3.87618343       4.42175558        
Rh      13.39058352       6.18286535       4.39389293        
Rh       5.36445230       6.18339505       4.39704753        
Rh       8.02688633       6.17683864       4.43763532        
Rh      10.70430281       6.18079537       4.39031278        
Rh      14.72664008       8.50259387       4.38124277        
Rh       6.70006237       8.49030526       4.40908394        
Rh       9.36845635       8.49187854       4.39226375        
Rh      12.04707934       8.50313395       4.39183704        
Rh      10.70584319       0.01339090       6.54643295        
Rh       2.67554396       0.00645239       6.55445590        
Rh       5.35829209       0.02558028       6.59008374        
Rh      13.39862910       9.27444346       6.55538583        
Rh       1.32837010       2.30097754       6.57409444        
Rh       4.03319492       2.30178551       6.58089984        
Rh       6.70006407       2.29890063       6.54939096        
Rh       9.37508878       2.29159934       6.54655023        
Rh       2.68788185       4.65921217       6.58255089        
Rh       5.35206133       4.62710559       6.53815414        
Rh       8.07770870       4.58771726       6.94212144        
Rh      10.73199515       4.63368239       6.54860929        
Rh      14.71171202       6.95982918       6.54951483        
Rh       6.66740006       6.98105573       6.62656668        
Rh       9.37221748       6.95886115       6.56770657        
Rh      12.07470473       6.94823907       6.58496442        
