# Supplementary material for: Dehydrogenation and Transfer Hydrogenation of Alkenones to Phenols and Ketones on Carbon-Supported Noble Metals
Source: ACS Catal. 2024 Feb 9;14(5):2883–96. doi: 10.1021/acscatal.3c04849 (PMC10913045; doi:10.1021/acscatal.3c04849)
Supplement: Supplementary file 1 — cs3c04849_si_001.zip [file cs3c04849_si_001.zip › Coordinates/Periodic/Hydrogenation/Pt/1a.xyz]

84

C       6.49434000       1.64551000      10.22704000       
C       7.87294000       1.84947000      10.85080000       
C       8.59023000       3.05599000      10.24583000       
C       7.74355000       4.33452000      10.43177000       
C       5.61268000       2.90343000      10.28289000       
C       6.34164000       4.16504000       9.90779000       
C      10.00880000       3.24818000      10.77054000       
H       7.78580000       1.98707000      11.94456000       
H       8.48247000       0.94594000      10.69351000       
H       6.62771000       1.37145000       9.16040000       
H       5.96426000       0.80177000      10.69104000       
H       7.68293000       4.55771000      11.51408000       
H       8.20054000       5.20201000       9.93310000       
H       5.26727000       3.06184000      11.32250000       
H       4.71791000       2.80881000       9.64865000       
H       8.66575000       2.87633000       9.14936000       
H      10.61728000       2.35397000      10.57252000       
H      10.50070000       4.09797000      10.27465000       
H      10.01136000       3.43404000      11.85621000       
O       5.82049000       5.05435000       9.20954000       
Pt       0.00000000       0.00000000       0.00000000      
Pt       2.77610000       0.00000000       0.00000000      
Pt       5.55220000       0.00000000       0.00000000      
Pt       8.32830000       0.00000000       0.00000000      
Pt       1.38805000       2.40417000       0.00000000      
Pt       4.16415000       2.40417000       0.00000000      
Pt       6.94025000       2.40417000       0.00000000      
Pt       9.71635000       2.40417000       0.00000000      
Pt      13.88050000       4.80835000       0.00000000      
Pt       5.55220000       4.80835000       0.00000000      
Pt       8.32830000       4.80835000       0.00000000      
Pt      11.10440000       4.80835000       0.00000000      
Pt      15.26855000       7.21252000       0.00000000      
Pt       6.94025000       7.21252000       0.00000000      
Pt       9.71635000       7.21252000       0.00000000      
Pt      12.49246000       7.21252000       0.00000000      
Pt       1.38805000       0.80139000       2.26668000      
Pt       4.16415000       0.80139000       2.26668000      
Pt       6.94025000       0.80139000       2.26668000      
Pt       9.71635000       0.80139000       2.26668000      
Pt       2.77610000       3.20557000       2.26668000      
Pt       5.55220000       3.20557000       2.26668000      
Pt       8.32830000       3.20557000       2.26668000      
Pt      11.10440000       3.20557000       2.26668000      
Pt       4.16415000       5.60974000       2.26668000      
Pt       6.94025000       5.60974000       2.26668000      
Pt       9.71635000       5.60974000       2.26668000      
Pt      12.49246000       5.60974000       2.26668000      
Pt       5.55220000       8.01391000       2.26668000      
Pt       8.32830000       8.01391000       2.26668000      
Pt      11.10440000       8.01391000       2.26668000      
Pt      13.88051000       8.01391000       2.26668000      
Pt      11.09319000       1.60322000       4.52291000      
Pt       2.76033000       1.60480000       4.51924000      
Pt       5.53571000       1.60023000       4.51722000      
Pt       8.31882000       1.60327000       4.51314000      
Pt      12.48019000       4.00472000       4.52067000      
Pt       4.15472000       4.01002000       4.53077000      
Pt       6.92108000       4.01009000       4.52155000      
Pt       9.70670000       4.00422000       4.51410000      
Pt      13.86487000       6.41062000       4.52121000      
Pt       5.53794000       6.40678000       4.52433000      
Pt       8.31685000       6.41546000       4.51440000      
Pt      11.09137000       6.40935000       4.52101000      
Pt      15.25911000       8.81679000       4.51644000      
Pt       6.92518000       8.81884000       4.51745000      
Pt       9.70080000       8.81625000       4.51948000      
Pt      12.48103000       8.81567000       4.51911000      
Pt      11.07146000       0.00411000       6.82096000      
Pt       2.74424000       0.00299000       6.81867000      
Pt      11.07220000       9.61374000       6.81431000      
Pt      13.84867000       9.61658000       6.81461000      
Pt      12.45692000       2.40505000       6.82417000      
Pt       4.12398000       2.39418000       6.81560000      
Pt       6.91355000       2.39671000       6.79561000      
Pt       9.68472000       2.40593000       6.81677000      
Pt      13.83414000       4.81046000       6.81870000      
Pt       5.50394000       4.80731000       6.83931000      
Pt       8.30948000       4.81560000       6.78995000      
Pt      11.07309000       4.81016000       6.82111000      
Pt      15.22825000       7.22545000       6.80640000      
Pt       6.91593000       7.22356000       6.80254000      
Pt       9.68705000       7.21537000       6.81843000      
Pt      12.45687000       7.21527000       6.81987000      
