# Supplementary material for: Dehydrogenation and Transfer Hydrogenation of Alkenones to Phenols and Ketones on Carbon-Supported Noble Metals
Source: ACS Catal. 2024 Feb 9;14(5):2883–96. doi: 10.1021/acscatal.3c04849 (PMC10913045; doi:10.1021/acscatal.3c04849)
Supplement: Supplementary file 1 — cs3c04849_si_001.zip [file cs3c04849_si_001.zip › Coordinates/Periodic/Hydrogenation/Pt/e.xyz]

84

C       6.76947425       5.86975871      11.07605592        
C       7.78608425       6.64515340      10.24279973        
C       8.94410563       5.75770635       9.78206695        
C       8.44995988       4.52026917       9.02758449        
C       6.17377217       4.72057314      10.26491096        
C       7.14942229       3.94961601       9.41555202        
C       9.88846619       5.33993558      10.91736211        
H       7.28287424       7.06158834       9.34366631        
H       8.18106826       7.50631199      10.80105654        
H       7.24821582       5.47636442      11.98694550        
H       5.95936696       6.53237865      11.41251598        
H       9.19523728       3.70329723       9.04272964        
H       5.45055815       5.12317067       9.52276821        
H       5.60044749       4.00137395      10.86665857        
H       9.39211977       4.68349778      11.64741283        
H      10.75351822       4.79530935      10.51198831        
H      10.26275250       6.22565493      11.44997669        
H       9.55316996       6.35922679       9.07173924        
H       1.40334673       0.77856811       7.74121254        
O       6.76846184       2.80111293       9.02733633        
Pt       0.00000000       0.00000000       0.00000000        
Pt       2.77610000       0.00000000       0.00000000        
Pt       5.55220000       0.00000000       0.00000000        
Pt       8.32830000       0.00000000       0.00000000        
Pt       1.38805000       2.40417000       0.00000000        
Pt       4.16415000       2.40417000       0.00000000        
Pt       6.94025000       2.40417000       0.00000000        
Pt       9.71635000       2.40417000       0.00000000        
Pt      13.88050489       4.80835000       0.00000000        
Pt       5.55220000       4.80835000       0.00000000        
Pt       8.32830000       4.80835000       0.00000000        
Pt      11.10440000       4.80835000       0.00000000        
Pt       4.16415511       7.21252000       0.00000000        
Pt       6.94025000       7.21252000       0.00000000        
Pt       9.71635000       7.21252000       0.00000000        
Pt      12.49246000       7.21252000       0.00000000        
Pt       1.38805000       0.80139000       2.26668000        
Pt       4.16415000       0.80139000       2.26668000        
Pt       6.94025000       0.80139000       2.26668000        
Pt       9.71635000       0.80139000       2.26668000        
Pt       2.77610000       3.20557000       2.26668000        
Pt       5.55220000       3.20557000       2.26668000        
Pt       8.32830000       3.20557000       2.26668000        
Pt      11.10440000       3.20557000       2.26668000        
Pt       4.16415000       5.60974000       2.26668000        
Pt       6.94025000       5.60974000       2.26668000        
Pt       9.71635000       5.60974000       2.26668000        
Pt      12.49246000       5.60974000       2.26668000        
Pt       5.55220000       8.01391000       2.26668000        
Pt       8.32830000       8.01391000       2.26668000        
Pt      11.10440000       8.01391000       2.26668000        
Pt      13.88051000       8.01391000       2.26668000        
Pt      11.11557592       1.58966532       4.52116590        
Pt       2.77996787       1.58374246       4.52789773        
Pt       5.57049187       1.60016617       4.54126246        
Pt       8.31850868       1.59865741       4.54293837        
Pt      12.49829101       3.98055838       4.51522199        
Pt       4.16503163       3.99455942       4.50368398        
Pt       6.95617483       3.99633730       4.54552494        
Pt       9.71441240       4.00426187       4.54008621        
Pt      13.88636655       6.40380482       4.51289426        
Pt       5.55868484       6.41254743       4.50316499        
Pt       8.33161151       6.38585128       4.55075354        
Pt      11.10858799       6.40534230       4.50999265        
Pt      15.28550024       8.81804822       4.52064175        
Pt       6.95118129       8.80722535       4.53595285        
Pt       9.70987117       8.81231512       4.51840314        
Pt      12.49638268       8.80614617       4.51691959        
Pt       5.53447274       9.57250742       6.86597797        
Pt       8.37776031       9.57692238       6.87088809        
Pt      11.11975788       9.57956485       6.81856705        
Pt      13.89628107       9.57062490       6.81914243        
Pt       1.40972430       2.42142175       6.86145212        
Pt       4.17927367       2.39473391       6.79953615        
Pt       6.96517042       2.37082216       6.88654955        
Pt       9.74695754       2.37370096       6.78607795        
Pt       2.78571784       4.79579056       6.81454137        
Pt       5.52824745       4.81219590       6.76559025        
Pt       8.34120754       4.79660843       6.92670026        
Pt      11.14096315       4.79363049       6.79470600        
Pt       4.16695257       7.19285762       6.82019972        
Pt       6.94059170       7.18733136       6.81572717        
Pt       9.73803628       7.19422421       6.81001240        
Pt      12.50604664       7.18906943       6.81905417        
