# Supplementary material for: Dehydrogenation and Transfer Hydrogenation of Alkenones to Phenols and Ketones on Carbon-Supported Noble Metals
Source: ACS Catal. 2024 Feb 9;14(5):2883–96. doi: 10.1021/acscatal.3c04849 (PMC10913045; doi:10.1021/acscatal.3c04849)
Supplement: Supplementary file 1 — cs3c04849_si_001.zip [file cs3c04849_si_001.zip › Coordinates/Periodic/Hydrogenation/Pt/g.xyz]

84

C       8.41207906       7.22599819      10.63317434        
C       9.78451397       6.83493454      10.08900543        
C      10.04479126       5.37880129      10.08130113        
C       8.99731498       4.49560992       9.88707426        
C       7.30317223       6.37110678      10.03011939        
C       7.66133820       4.95108736       9.85269999        
C      11.45035777       4.91448153      10.19169348        
H       9.84734034       7.13982161       8.98777035        
H      10.60018503       7.39092425      10.57027872        
H       8.41269875       7.10942297      11.72949495        
H       8.21610631       8.28509278      10.41702125        
H       9.19018956       3.42654585       9.77512300        
H       7.07793150       6.72634025       8.96773076        
H       6.33784444       6.45956737      10.54675528        
H      11.84952101       5.16155498      11.19075890        
H      11.56139716       3.83963173      10.00592249        
H      12.08555757       5.45998013       9.46819690        
H       6.87094700       3.33351738       9.11879170        
H       1.36907103       0.82083800       7.74107349        
O       6.63181991       4.13853988       9.67582889        
Pt       0.00000000       0.00000000       0.00000000        
Pt       2.77610000       0.00000000       0.00000000        
Pt       5.55220000       0.00000000       0.00000000        
Pt       8.32830000       0.00000000       0.00000000        
Pt       1.38805000       2.40417000       0.00000000        
Pt       4.16415000       2.40417000       0.00000000        
Pt       6.94025000       2.40417000       0.00000000        
Pt       9.71635000       2.40417000       0.00000000        
Pt      13.88050489       4.80835000       0.00000000        
Pt       5.55220000       4.80835000       0.00000000        
Pt       8.32830000       4.80835000       0.00000000        
Pt      11.10440000       4.80835000       0.00000000        
Pt       4.16415511       7.21252000       0.00000000        
Pt       6.94025000       7.21252000       0.00000000        
Pt       9.71635000       7.21252000       0.00000000        
Pt      12.49246000       7.21252000       0.00000000        
Pt       1.38805000       0.80139000       2.26668000        
Pt       4.16415000       0.80139000       2.26668000        
Pt       6.94025000       0.80139000       2.26668000        
Pt       9.71635000       0.80139000       2.26668000        
Pt       2.77610000       3.20557000       2.26668000        
Pt       5.55220000       3.20557000       2.26668000        
Pt       8.32830000       3.20557000       2.26668000        
Pt      11.10440000       3.20557000       2.26668000        
Pt       4.16415000       5.60974000       2.26668000        
Pt       6.94025000       5.60974000       2.26668000        
Pt       9.71635000       5.60974000       2.26668000        
Pt      12.49246000       5.60974000       2.26668000        
Pt       5.55220000       8.01391000       2.26668000        
Pt       8.32830000       8.01391000       2.26668000        
Pt      11.10440000       8.01391000       2.26668000        
Pt      13.88051000       8.01391000       2.26668000        
Pt      11.09648054       1.60777737       4.54026597        
Pt       2.76493019       1.60689641       4.53977089        
Pt       5.54479381       1.61224849       4.52365092        
Pt       8.31524456       1.60876923       4.52556668        
Pt      12.48626047       3.99937615       4.52140250        
Pt       4.15225111       4.01315071       4.51381538        
Pt       6.93112334       4.00917545       4.52379369        
Pt       9.70806928       4.01041949       4.50695893        
Pt      13.87020462       6.41860241       4.51724731        
Pt       5.54268089       6.42213420       4.51664675        
Pt       8.31863060       6.42522104       4.52106871        
Pt      11.09403599       6.42384192       4.51326974        
Pt      15.26779672       8.83087435       4.52939408        
Pt       6.93027273       8.82975450       4.54368881        
Pt       9.69875928       8.83443998       4.52883640        
Pt      12.48425344       8.82462578       4.52008430        
Pt      11.04786182      -0.00571593       6.87146260        
Pt       2.79076361       0.00154911       6.87708323        
Pt       5.54095442       0.02446392       6.82526535        
Pt       8.30306338       0.01693079       6.82760177        
Pt      12.46967417       2.46181797       6.86818243        
Pt       4.16436429       2.43172599       6.81799120        
Pt       6.92289029       2.41519858       6.86436655        
Pt       9.67532799       2.42800532       6.81895329        
Pt      13.85645084       4.83004271       6.81884366        
Pt       5.52396582       4.82200084       6.80077270        
Pt       8.30877192       4.81891219       6.80247688        
Pt      11.07400930       4.82902665       6.79016440        
Pt      15.24133406       7.22490001       6.81781437        
Pt       6.92190928       7.20713326       6.82675231        
Pt       9.70569560       7.24105234       6.82234919        
Pt      12.47327583       7.23035854       6.81922806        
