# Supplementary material for: Dehydrogenation and Transfer Hydrogenation of Alkenones to Phenols and Ketones on Carbon-Supported Noble Metals
Source: ACS Catal. 2024 Feb 9;14(5):2883–96. doi: 10.1021/acscatal.3c04849 (PMC10913045; doi:10.1021/acscatal.3c04849)
Supplement: Supplementary file 1 — cs3c04849_si_001.zip [file cs3c04849_si_001.zip › Coordinates/Periodic/Hydrogenation/Pt/1.xyz]

84

C       6.85524087       2.65845798      10.07841922        
C       8.34208959       2.64913344      10.41216887        
C       9.07921353       3.87771683       9.97255491        
C       8.41140927       5.00417932       9.56157873        
C       6.19753769       4.00810187      10.34316666        
C       6.96228989       5.16844426       9.73440416        
C      10.56672824       3.83825161      10.06600976        
H       8.49846605       2.54453858      11.50385905        
H       8.83037252       1.76576931       9.96522425        
H       6.74274006       2.42230104       8.99007314        
H       6.32643051       1.85125233      10.60335851        
H       8.96712838       5.91727793       9.32621869        
H       6.14673758       4.20710928      11.42933314        
H       5.16623351       4.04475771       9.96470889        
H      10.97270529       2.98535084       9.49619466        
H      11.03238484       4.75849744       9.68741456        
H      10.87274270       3.68777916      11.11563972        
H      11.11018648       7.98889432       7.74520438        
H       2.77858375       3.17807944       7.74246188        
O       6.39060645       6.23899518       9.46503842        
Pt       0.00000000       0.00000000       0.00000000        
Pt       2.77610000       0.00000000       0.00000000        
Pt       5.55220000       0.00000000       0.00000000        
Pt       8.32830000       0.00000000       0.00000000        
Pt       1.38805000       2.40417000       0.00000000        
Pt       4.16415000       2.40417000       0.00000000        
Pt       6.94025000       2.40417000       0.00000000        
Pt       9.71635000       2.40417000       0.00000000        
Pt      13.88050000       4.80835000       0.00000000        
Pt       5.55220000       4.80835000       0.00000000        
Pt       8.32830000       4.80835000       0.00000000        
Pt      11.10440000       4.80835000       0.00000000        
Pt      15.26855000       7.21252000       0.00000000        
Pt       6.94025000       7.21252000       0.00000000        
Pt       9.71635000       7.21252000       0.00000000        
Pt      12.49246000       7.21252000       0.00000000        
Pt       1.38805000       0.80139000       2.26668000        
Pt       4.16415000       0.80139000       2.26668000        
Pt       6.94025000       0.80139000       2.26668000        
Pt       9.71635000       0.80139000       2.26668000        
Pt       2.77610000       3.20557000       2.26668000        
Pt       5.55220000       3.20557000       2.26668000        
Pt       8.32830000       3.20557000       2.26668000        
Pt      11.10440000       3.20557000       2.26668000        
Pt       4.16415000       5.60974000       2.26668000        
Pt       6.94025000       5.60974000       2.26668000        
Pt       9.71635000       5.60974000       2.26668000        
Pt      12.49246000       5.60974000       2.26668000        
Pt       5.55220000       8.01391000       2.26668000        
Pt       8.32830000       8.01391000       2.26668000        
Pt      11.10440000       8.01391000       2.26668000        
Pt      13.88051000       8.01391000       2.26668000        
Pt      11.11967900       1.59151205       4.52237303        
Pt       2.77698175       1.58759336       4.53205895        
Pt       5.54078075       1.58464955       4.52664377        
Pt       8.32773658       1.58642154       4.50998469        
Pt      12.49853371       3.98750243       4.52556390        
Pt       4.16024087       3.99025829       4.52209777        
Pt       6.94998445       3.99417842       4.51539441        
Pt       9.71361547       3.99550593       4.51405284        
Pt      13.87084893       6.39108504       4.53118180        
Pt       5.55395769       6.40417539       4.51049420        
Pt       8.33553685       6.39724662       4.54319619        
Pt      11.10657988       6.40438336       4.52835915        
Pt      15.27009144       8.80387355       4.51398303        
Pt       6.94253046       8.79405288       4.52292589        
Pt       9.71780865       8.80124070       4.53067081        
Pt      12.48968066       8.80045311       4.53281705        
Pt       5.55054560       9.57809122       6.82592773        
Pt       8.31056397       9.57304151       6.81572118        
Pt       5.55544647       0.00031801       6.86130054        
Pt      13.90348805       9.59114588       6.81715955        
Pt       1.35548136       2.34935946       6.86587635        
Pt       4.19118030       2.35501566       6.85964194        
Pt       6.94483266       2.36202556       6.80316756        
Pt       9.72099413       2.35804493       6.80271852        
Pt       2.78263431       4.81252904       6.86263143        
Pt       5.56008072       4.78305858       6.77646353        
Pt       8.33887519       4.75569076       6.85926208        
Pt      11.10267805       4.76858526       6.78499782        
Pt       4.16671355       7.18675874       6.81117746        
Pt       6.93548004       7.17749652       6.84435511        
Pt       9.69171684       7.16484922       6.85991195        
Pt      12.52909703       7.16878440       6.86779165        
