# Supplementary material for: Dehydrogenation and Transfer Hydrogenation of Alkenones to Phenols and Ketones on Carbon-Supported Noble Metals
Source: ACS Catal. 2024 Feb 9;14(5):2883–96. doi: 10.1021/acscatal.3c04849 (PMC10913045; doi:10.1021/acscatal.3c04849)
Supplement: Supplementary file 1 — cs3c04849_si_001.zip [file cs3c04849_si_001.zip › Coordinates/Periodic/BindingEnergies/Pd/5-methyl-1-cyclohexen-1-ol.xyz]

84

C       7.55236833       0.62577410       9.56316701        
C       8.61792863       1.29910655      10.43236789        
C       9.10543244       2.60644289       9.81658637        
C       7.94343107       3.59300378       9.71898120        
C       6.51977487       1.58792553       9.00993566        
C       6.68557771       2.98500990       9.17344361        
C      10.30818514       3.21742030      10.52028018        
H       8.19831194       1.51330286      11.43180924        
H       9.46041085       0.60771225      10.57818056        
H       8.08441867       0.05816727       8.74697177        
H      12.51880461       9.35671907      10.11499243        
H       7.69700589       3.98769077      10.72251939        
H       8.22141474       4.47816893       9.10712323        
H       9.43641219       2.36533290       8.76725261        
H      11.15659884       2.51948929      10.51596526        
H      10.63008385       4.13545850      10.00566364        
H      10.07314022       3.47157682      11.56582146        
H       5.48275674       1.22805907       9.01139587        
H       4.82403898       3.44901099       8.84876249        
O       5.62359825       3.84111106       9.29653989        
Pd       0.00000000       0.00000000       0.00000000        
Pd       2.74852285       0.00000000       0.00000000        
Pd       5.49704570       0.00000000       0.00000000        
Pd       8.24556854       0.00000000       0.00000000        
Pd       1.37426142       2.38028752       0.00000000        
Pd       4.12278427       2.38028752       0.00000000        
Pd       6.87130712       2.38028752       0.00000000        
Pd       9.61982997       2.38028752       0.00000000        
Pd      13.74261908       4.76058493       0.00000000        
Pd       5.49704570       4.76058493       0.00000000        
Pd       8.24556854       4.76058493       0.00000000        
Pd      10.99409139       4.76058493       0.00000000        
Pd      15.11688051       7.14087245       0.00000000        
Pd       6.87130712       7.14087245       0.00000000        
Pd       9.61982997       7.14087245       0.00000000        
Pd      12.36836272       7.14087245       0.00000000        
Pd       1.37426142       0.79342917       2.26251929        
Pd       4.12278427       0.79342917       2.26251929        
Pd       6.87130712       0.79342917       2.26251929        
Pd       9.61982997       0.79342917       2.26251929        
Pd       2.74852285       3.17372659       2.26251929        
Pd       5.49704570       3.17372659       2.26251929        
Pd       8.24556854       3.17372659       2.26251929        
Pd      10.99409139       3.17372659       2.26251929        
Pd       4.12278427       5.55401411       2.26251929        
Pd       6.87130712       5.55401411       2.26251929        
Pd       9.61982997       5.55401411       2.26251929        
Pd      12.36836272       5.55401411       2.26251929        
Pd       5.49704570       7.93430162       2.26251929        
Pd       8.24556854       7.93430162       2.26251929        
Pd      10.99409139       7.93430162       2.26251929        
Pd      13.74262414       7.93430162       2.26251929        
Pd      10.99050772       1.58782490       4.49717332        
Pd       2.74425469       1.58517054       4.49557490        
Pd       5.50299511       1.59336377       4.53504226        
Pd       8.22902744       1.59143295       4.53446173        
Pd      12.36752326       3.96612683       4.50341500        
Pd       4.12102811       3.97053885       4.50017296        
Pd       6.87053328       3.94201693       4.55171065        
Pd       9.61957976       3.96882977       4.49344505        
Pd      13.74214872       6.34770819       4.50148662        
Pd       5.50028048       6.34623087       4.49772451        
Pd       8.24261347       6.34625777       4.49900026        
Pd      10.98944707       6.34913176       4.50177375        
Pd      15.11763673       8.72971339       4.49512479        
Pd       6.87134883       8.72809512       4.50079919        
Pd       9.62004745       8.73297135       4.50219852        
Pd      12.36620596       8.72594437       4.49720653        
Pd       0.00508053       0.00053058       6.77541102        
Pd       2.73666428       0.00256474       6.78180924        
Pd      10.96426977       9.50812710       6.76201933        
Pd      13.75474336       9.50070060       6.75239300        
Pd      12.36842886       2.38235809       6.77825656        
Pd       4.08359109       2.38362256       6.76117564        
Pd       6.85615099       2.37690780       6.96955139        
Pd       9.63899263       2.38289159       6.74291327        
Pd      13.73433801       4.76537395       6.78107124        
Pd       5.48437556       4.79587065       6.75893931        
Pd       8.25767605       4.79152077       6.75710316        
Pd      10.99727919       4.76622219       6.77559033        
Pd      15.11248466       7.14515116       6.76966731        
Pd       6.87153701       7.15296167       6.77784801        
Pd       9.61864302       7.14731495       6.77657001        
Pd      12.36212108       7.13380514       6.77196114        
