# Supplementary material for: Dehydrogenation and Transfer Hydrogenation of Alkenones to Phenols and Ketones on Carbon-Supported Noble Metals
Source: ACS Catal. 2024 Feb 9;14(5):2883–96. doi: 10.1021/acscatal.3c04849 (PMC10913045; doi:10.1021/acscatal.3c04849)
Supplement: Supplementary file 1 — cs3c04849_si_001.zip [file cs3c04849_si_001.zip › Coordinates/Periodic/BindingEnergies/Pd/1c.xyz]

80

C       4.87533998       2.83327235       8.87180214        
C       6.15018378       2.13813853       8.90909734        
C       7.40427394       2.83559133       8.94428522        
C       7.43306958       4.29830553       8.87708346        
C       6.14987198       4.98975963       8.97675075        
C       4.90513015       4.28436417       8.92425443        
C       8.61098059       2.15174149       9.53666738        
H       4.01754447       2.33451175       9.33780874        
H       6.14315103       1.08991823       9.21560768        
H       8.25926477       4.78141887       9.41402930        
H       4.01329456       4.82205658       9.24926484        
H       6.85371630       6.78137971       9.11807287        
H       9.55303140       2.55609664       9.12351098        
H       8.62895154       2.32416400      10.62708207        
H       8.59364251       1.06866270       9.35649050        
O       6.10716545       6.25467788       9.49769756        
Pd       0.00000000       0.00000000       0.00000000        
Pd       2.74852285       0.00000000       0.00000000        
Pd       5.49704570       0.00000000       0.00000000        
Pd       8.24556854       0.00000000       0.00000000        
Pd       1.37426142       2.38028752       0.00000000        
Pd       4.12278427       2.38028752       0.00000000        
Pd       6.87130712       2.38028752       0.00000000        
Pd       9.61982997       2.38028752       0.00000000        
Pd      13.74261908       4.76058493       0.00000000        
Pd       5.49704570       4.76058493       0.00000000        
Pd       8.24556854       4.76058493       0.00000000        
Pd      10.99409139       4.76058493       0.00000000        
Pd      15.11688051       7.14087245       0.00000000        
Pd       6.87130712       7.14087245       0.00000000        
Pd       9.61982997       7.14087245       0.00000000        
Pd      12.36836272       7.14087245       0.00000000        
Pd       1.37426142       0.79342917       2.26251929        
Pd       4.12278427       0.79342917       2.26251929        
Pd       6.87130712       0.79342917       2.26251929        
Pd       9.61982997       0.79342917       2.26251929        
Pd       2.74852285       3.17372659       2.26251929        
Pd       5.49704570       3.17372659       2.26251929        
Pd       8.24556854       3.17372659       2.26251929        
Pd      10.99409139       3.17372659       2.26251929        
Pd       4.12278427       5.55401411       2.26251929        
Pd       6.87130712       5.55401411       2.26251929        
Pd       9.61982997       5.55401411       2.26251929        
Pd      12.36836272       5.55401411       2.26251929        
Pd       5.49704570       7.93430162       2.26251929        
Pd       8.24556854       7.93430162       2.26251929        
Pd      10.99409139       7.93430162       2.26251929        
Pd      13.74262414       7.93430162       2.26251929        
Pd      11.00722338       1.59403493       4.48439013        
Pd       2.77959578       1.60284922       4.53657436        
Pd       5.50802523       1.59382640       4.53791417        
Pd       8.24127592       1.59199133       4.50832820        
Pd      12.36484013       3.96986844       4.49575444        
Pd       4.13176828       3.96926631       4.53304299        
Pd       6.86657873       3.96456239       4.55298381        
Pd       9.60387058       3.97821423       4.52626420        
Pd      13.74298988       6.34973937       4.49243134        
Pd       5.49845474       6.33804438       4.50991631        
Pd       8.24968184       6.32753558       4.52585803        
Pd      10.99334343       6.34725328       4.50098034        
Pd      15.12944374       8.73154920       4.48329432        
Pd       6.88675203       8.73960689       4.48329283        
Pd       9.62164390       8.72299478       4.49865928        
Pd      12.36957236       8.72657684       4.49025650        
Pd       0.02082396       0.00382934       6.76684950        
Pd       2.75915914       0.00320959       6.78308744        
Pd      10.98797203       9.47417158       6.75976471        
Pd      13.76585469       9.48254509       6.74505570        
Pd       1.38679994       2.38299652       6.77579261        
Pd       4.13781779       2.38846071       6.89460439        
Pd       6.91345821       2.30498688       6.85313599        
Pd       9.67121162       2.36243800       6.72546978        
Pd      13.69975643       4.77537103       6.75721326        
Pd       5.44769218       4.82046449       6.85122897        
Pd       8.21107670       4.74884608       6.90893200        
Pd      10.98732525       4.75978868       6.77569829        
Pd      15.10309772       7.17298897       6.75260538        
Pd       6.88372481       7.18737334       6.72254745        
Pd       9.61445327       7.13294329       6.78433147        
Pd      12.35830596       7.13361035       6.77038659        
