# Supplementary material for: Dehydrogenation and Transfer Hydrogenation of Alkenones to Phenols and Ketones on Carbon-Supported Noble Metals
Source: ACS Catal. 2024 Feb 9;14(5):2883–96. doi: 10.1021/acscatal.3c04849 (PMC10913045; doi:10.1021/acscatal.3c04849)
Supplement: Supplementary file 1 — cs3c04849_si_001.zip [file cs3c04849_si_001.zip › Coordinates/Periodic/BindingEnergies/Pd/1b.xyz]

86

C       6.03928574       2.82396992      10.46617766        
C       5.91224851       4.29552023      10.08254289        
C       7.15634110       5.10244727      10.45906531        
C       8.40948639       4.46987430       9.84859480        
C       7.29131488       2.19668024       9.85492460        
C       8.56105911       2.98644679      10.13128322        
C       7.02730176       6.56956249      10.06075348        
H       5.76535520       4.36888198       8.97325385        
H       5.01306427       4.74222322      10.53214053        
H       6.07243275       2.73404981      11.56625581        
H       5.15550822       2.26169564      10.12884422        
H       8.33624144       4.58335653       8.73073243        
H       9.32213707       5.01030222      10.13752192        
H       7.16032849       2.16378423       8.73953398        
H       7.40949387       1.14584341      10.16287575        
H       7.25813856       5.05863128      11.56177466        
H       8.84745039       2.85344905      11.19275880        
H       9.77027373       1.54674001       9.44807830        
H       6.15007188       7.04089147      10.52509621        
H       7.92226144       7.15189401      10.31949699        
H       6.89236798       6.65206488       8.95628808        
O       9.68163122       2.51227385       9.32693791        
Pd       0.00000000       0.00000000       0.00000000        
Pd       2.74852285       0.00000000       0.00000000        
Pd       5.49704570       0.00000000       0.00000000        
Pd       8.24556854       0.00000000       0.00000000        
Pd       1.37426142       2.38028752       0.00000000        
Pd       4.12278427       2.38028752       0.00000000        
Pd       6.87130712       2.38028752       0.00000000        
Pd       9.61982997       2.38028752       0.00000000        
Pd      13.74261908       4.76058493       0.00000000        
Pd       5.49704570       4.76058493       0.00000000        
Pd       8.24556854       4.76058493       0.00000000        
Pd      10.99409139       4.76058493       0.00000000        
Pd      15.11688051       7.14087245       0.00000000        
Pd       6.87130712       7.14087245       0.00000000        
Pd       9.61982997       7.14087245       0.00000000        
Pd      12.36836272       7.14087245       0.00000000        
Pd       1.37426142       0.79342917       2.26251929        
Pd       4.12278427       0.79342917       2.26251929        
Pd       6.87130712       0.79342917       2.26251929        
Pd       9.61982997       0.79342917       2.26251929        
Pd       2.74852285       3.17372659       2.26251929        
Pd       5.49704570       3.17372659       2.26251929        
Pd       8.24556854       3.17372659       2.26251929        
Pd      10.99409139       3.17372659       2.26251929        
Pd       4.12278427       5.55401411       2.26251929        
Pd       6.87130712       5.55401411       2.26251929        
Pd       9.61982997       5.55401411       2.26251929        
Pd      12.36836272       5.55401411       2.26251929        
Pd       5.49704570       7.93430162       2.26251929        
Pd       8.24556854       7.93430162       2.26251929        
Pd      10.99409139       7.93430162       2.26251929        
Pd      13.74262414       7.93430162       2.26251929        
Pd      10.98263580       1.59422122       4.52626791        
Pd       2.74303820       1.58757864       4.50433864        
Pd       5.49470150       1.58693057       4.49734437        
Pd       8.25531081       1.59149859       4.51225610        
Pd      12.37024437       3.96752066       4.50470650        
Pd       4.12185728       3.96768632       4.50494955        
Pd       6.86558350       3.97123661       4.48831121        
Pd       9.62163608       3.96125814       4.50710599        
Pd      13.74183302       6.34908885       4.50565986        
Pd       5.49676294       6.34892926       4.50555174        
Pd       8.24477421       6.35220089       4.49482860        
Pd      10.99308796       6.34897580       4.50153803        
Pd      15.11768025       8.72739121       4.50640591        
Pd       6.86824478       8.73132873       4.50620482        
Pd       9.61726032       8.73164465       4.50535042        
Pd      12.36832059       8.73142049       4.50418036        
Pd      -0.00003052      -0.00132627       6.78364497        
Pd       2.74668482       0.00513009       6.78289152        
Pd       5.49296158      -0.00012317       6.77599656        
Pd       8.24494464      -0.00420916       6.77312712        
Pd       1.38223955       2.38352776       6.78135094        
Pd       4.11457156       2.38009316       6.77512400        
Pd       6.85694418       2.37870421       6.73479504        
Pd       9.62614026       2.39131225       6.84500546        
Pd      13.74164673       4.76507161       6.77818969        
Pd       5.48621872       4.76344939       6.77799049        
Pd       8.24228489       4.77912683       6.73083371        
Pd      11.00274826       4.77494612       6.76604730        
Pd      15.11271070       7.14546739       6.77977634        
Pd       6.86675831       7.15247202       6.77770327        
Pd       9.62262916       7.15213796       6.77179881        
Pd      12.36834548       7.14601219       6.77637308        
