# Supplementary material for: Dehydrogenation and Transfer Hydrogenation of Alkenones to Phenols and Ketones on Carbon-Supported Noble Metals
Source: ACS Catal. 2024 Feb 9;14(5):2883–96. doi: 10.1021/acscatal.3c04849 (PMC10913045; doi:10.1021/acscatal.3c04849)
Supplement: Supplementary file 1 — cs3c04849_si_001.zip [file cs3c04849_si_001.zip › Coordinates/Periodic/BindingEnergies/Pd/PdSlab.xyz]

64

Pd       0.00000000       0.00000000       0.00000000        
Pd       2.74852406       0.00000000       0.00000000        
Pd       5.49704812       0.00000000       0.00000000        
Pd       8.24557218       0.00000000       0.00000000        
Pd       1.37426203       2.38029166       0.00000000        
Pd       4.12278609       2.38029166       0.00000000        
Pd       6.87131015       2.38029166       0.00000000        
Pd       9.61983420       2.38029166       0.00000000        
Pd       2.74852406       4.76058332       0.00000000        
Pd       5.49704812       4.76058332       0.00000000        
Pd       8.24557218       4.76058332       0.00000000        
Pd      10.99409623       4.76058332       0.00000000        
Pd       4.12278609       7.14087497       0.00000000        
Pd       6.87131015       7.14087497       0.00000000        
Pd       9.61983420       7.14087497       0.00000000        
Pd      12.36835826       7.14087497       0.00000000        
Pd       1.37426203       0.79343055       2.24416050        
Pd       4.12278609       0.79343055       2.24416050        
Pd       6.87131015       0.79343055       2.24416050        
Pd       9.61983420       0.79343055       2.24416050        
Pd       2.74852406       3.17372221       2.24416050        
Pd       5.49704812       3.17372221       2.24416050        
Pd       8.24557218       3.17372221       2.24416050        
Pd      10.99409623       3.17372221       2.24416050        
Pd       4.12278609       5.55401387       2.24416050        
Pd       6.87131015       5.55401387       2.24416050        
Pd       9.61983420       5.55401387       2.24416050        
Pd      12.36835826       5.55401387       2.24416050        
Pd       5.49704812       7.93430553       2.24416050        
Pd       8.24557218       7.93430553       2.24416050        
Pd      10.99409623       7.93430553       2.24416050        
Pd      13.74262029       7.93430553       2.24416050        
Pd      10.99409623       1.58686111       4.48596176        
Pd       2.74852406       1.58686111       4.48596176        
Pd       5.49704812       1.58686111       4.48596176        
Pd       8.24557218       1.58686111       4.48596176        
Pd      12.36835826       3.96715276       4.48596176        
Pd       4.12278609       3.96715276       4.48596176        
Pd       6.87131015       3.96715276       4.48596176        
Pd       9.61983420       3.96715276       4.48596176        
Pd      13.74262029       6.34744442       4.48596176        
Pd       5.49704812       6.34744442       4.48596176        
Pd       8.24557218       6.34744442       4.48596176        
Pd      10.99409623       6.34744442       4.48596176        
Pd      15.11688232       8.72773608       4.48596176        
Pd       6.87131015       8.72773608       4.48596176        
Pd       9.61983420       8.72773608       4.48596176        
Pd      12.36835826       8.72773608       4.48596176        
Pd       0.00000000       0.00000000       6.75508373        
Pd       2.74852406       0.00000000       6.75508373        
Pd       5.49704812       0.00000000       6.75508373        
Pd       8.24557218       0.00000000       6.75508373        
Pd       1.37426203       2.38029166       6.75508373        
Pd       4.12278609       2.38029166       6.75508373        
Pd       6.87131015       2.38029166       6.75508373        
Pd       9.61983420       2.38029166       6.75508373        
Pd       2.74852406       4.76058332       6.75508373        
Pd       5.49704812       4.76058332       6.75508373        
Pd       8.24557218       4.76058332       6.75508373        
Pd      10.99409623       4.76058332       6.75508373        
Pd       4.12278609       7.14087497       6.75508373        
Pd       6.87131015       7.14087497       6.75508373        
Pd       9.61983420       7.14087497       6.75508373        
Pd      12.36835826       7.14087497       6.75508373        
