# Supplementary material for: Dehydrogenation and Transfer Hydrogenation of Alkenones to Phenols and Ketones on Carbon-Supported Noble Metals
Source: ACS Catal. 2024 Feb 9;14(5):2883–96. doi: 10.1021/acscatal.3c04849 (PMC10913045; doi:10.1021/acscatal.3c04849)
Supplement: Supplementary file 1 — cs3c04849_si_001.zip [file cs3c04849_si_001.zip › Coordinates/Periodic/BindingEnergies/Ru/5-methyl-1-cyclohexen-1-ol.xyz]

84

C       7.45025411       0.80552217       9.22981749        
C       8.49730766       1.54295369      10.06586227        
C       9.03757172       2.77575664       9.34493278        
C       7.90992543       3.76384634       9.07517616        
C       6.41977993       1.72831351       8.59208713        
C       6.68010198       3.13286250       8.47489899        
C      10.22059518       3.43863000      10.03500734        
H       8.04948442       1.86260847      11.02385698        
H       9.32445635       0.85963212      10.30994826        
H       8.01100174       0.19739231       8.46344172        
H       6.93078587       0.04002299       9.82481715        
H       7.61086623       4.24750877      10.02440113        
H       8.29650798       4.62898646       8.46368114        
H       9.44220518       2.39527532       8.35653339        
H      11.04957219       2.72835433      10.15701362        
H      10.59176522       4.28614187       9.43751688        
H       9.93353518       3.81593749      11.02884357        
H       5.37801508       1.43906613       8.77449274        
H       4.73104078       3.58023188       8.55488800        
O       5.58870333       4.07267519       8.58160917        
Ru      10.79200000       1.55769103       0.00000000        
Ru       2.69800000       1.55769103       0.00000000        
Ru       5.39600000       1.55769103       0.00000000        
Ru       8.09400000       1.55769103       0.00000000        
Ru      12.14100000       3.89422757       0.00000000        
Ru       4.04700000       3.89422757       0.00000000        
Ru       6.74500000       3.89422757       0.00000000        
Ru       9.44300000       3.89422757       0.00000000        
Ru      13.49000000       6.23076411       0.00000000        
Ru       5.39600000       6.23076411       0.00000000        
Ru       8.09400000       6.23076411       0.00000000        
Ru      10.79200000       6.23076411       0.00000000        
Ru      14.83900000       8.56730064       0.00000000        
Ru       6.74500000       8.56730064       0.00000000        
Ru       9.44300000       8.56730064       0.00000000        
Ru      12.14100000       8.56730064       0.00000000        
Ru       0.00000000       0.00000000       2.13200000        
Ru       2.69800000       0.00000000       2.13200000        
Ru       5.39600000       0.00000000       2.13200000        
Ru       8.09400000       0.00000000       2.13200000        
Ru       1.34900000       2.33653654       2.13200000        
Ru       4.04700000       2.33653654       2.13200000        
Ru       6.74500000       2.33653654       2.13200000        
Ru       9.44300000       2.33653654       2.13200000        
Ru       2.69800000       4.67307308       2.13200000        
Ru       5.39600000       4.67307308       2.13200000        
Ru       8.09400000       4.67307308       2.13200000        
Ru      10.79200000       4.67307308       2.13200000        
Ru       4.04700000       7.00960962       2.13200000        
Ru       6.74500000       7.00960962       2.13200000        
Ru       9.44300000       7.00960962       2.13200000        
Ru      12.14100000       7.00960962       2.13200000        
Ru      10.79596855       1.55415405       4.25842835        
Ru       2.69222722       1.55783606       4.25671839        
Ru       5.40715932       1.55790733       4.24718152        
Ru       8.08481608       1.56158219       4.26260817        
Ru      12.14392551       3.89790676       4.25756266        
Ru       4.05440029       3.89412340       4.25787839        
Ru       6.74778545       3.89063316       4.24357585        
Ru       9.44425232       3.89289211       4.25644075        
Ru      13.49082832       6.22899508       4.25276128        
Ru       5.39174955       6.23164101       4.27048567        
Ru       8.09627811       6.22949761       4.26724570        
Ru      10.79625606       6.22836988       4.25899498        
Ru      14.83614923       8.56508847       4.27412791        
Ru       6.74426980       8.56317360       4.26524569        
Ru       9.44561817       8.56432861       4.26657965        
Ru      12.14058599       8.56697580       4.25199588        
Ru       5.40577593       9.33301991       6.33475525        
Ru       8.09912395       9.34456003       6.33683335        
Ru      10.76501086       9.34317472       6.32589845        
Ru      13.51051965       9.32752146       6.34493741        
Ru       1.35923875       2.33865509       6.33128812        
Ru       3.99552518       2.31081386       6.30985668        
Ru       6.74301383       2.30166748       6.48233741        
Ru       9.47330368       2.33036912       6.32820365        
Ru      13.47840363       4.67043779       6.33948241        
Ru       5.39526676       4.67841711       6.35870149        
Ru       8.11802660       4.69531175       6.33256396        
Ru      10.81305082       4.68347994       6.32852654        
Ru      14.83400004       7.00530711       6.33609235        
Ru       6.74513335       7.02726329       6.33312266        
Ru       9.44837032       7.01094792       6.33294612        
Ru      12.14224801       6.99945098       6.33854428        
