# Supplementary material for: Dehydrogenation and Transfer Hydrogenation of Alkenones to Phenols and Ketones on Carbon-Supported Noble Metals
Source: ACS Catal. 2024 Feb 9;14(5):2883–96. doi: 10.1021/acscatal.3c04849 (PMC10913045; doi:10.1021/acscatal.3c04849)
Supplement: Supplementary file 1 — cs3c04849_si_001.zip [file cs3c04849_si_001.zip › Coordinates/Periodic/BindingEnergies/Ru/1c.xyz]

80

C       5.59698722       4.61195720       8.47664157        
C       5.58837084       3.16583082       8.42936279        
C       6.80441650       2.38534030       8.53104720        
C       8.05814847       3.11658626       8.39692238        
C       8.12069277       4.56506150       8.50753721        
C       6.87359885       5.30181334       8.41708318        
C       6.78522725       1.07088721       9.26593293        
H       4.74854729       5.12751538       8.92799352        
H       4.65515494       2.66442029       8.72481125        
H       8.97724745       2.59190950       8.70456391        
H       6.90130573       6.34928721       8.74637116        
H       9.59486377       5.82996451       8.64040289        
H       7.65376920       0.44809990       8.99094385        
H       6.81237883       1.23389420      10.35734089        
H       5.87613781       0.49534948       9.02509657        
O       9.22163291       5.08492454       9.17685267        
Ru      10.79200000       1.55769103       0.00000000        
Ru       2.69800000       1.55769103       0.00000000        
Ru       5.39600000       1.55769103       0.00000000        
Ru       8.09400000       1.55769103       0.00000000        
Ru      12.14100000       3.89422757       0.00000000        
Ru       4.04700000       3.89422757       0.00000000        
Ru       6.74500000       3.89422757       0.00000000        
Ru       9.44300000       3.89422757       0.00000000        
Ru      13.49000000       6.23076411       0.00000000        
Ru       5.39600000       6.23076411       0.00000000        
Ru       8.09400000       6.23076411       0.00000000        
Ru      10.79200000       6.23076411       0.00000000        
Ru      14.83900000       8.56730064       0.00000000        
Ru       6.74500000       8.56730064       0.00000000        
Ru       9.44300000       8.56730064       0.00000000        
Ru      12.14100000       8.56730064       0.00000000        
Ru       0.00000000       0.00000000       2.13200000        
Ru       2.69800000       0.00000000       2.13200000        
Ru       5.39600000       0.00000000       2.13200000        
Ru       8.09400000       0.00000000       2.13200000        
Ru       1.34900000       2.33653654       2.13200000        
Ru       4.04700000       2.33653654       2.13200000        
Ru       6.74500000       2.33653654       2.13200000        
Ru       9.44300000       2.33653654       2.13200000        
Ru       2.69800000       4.67307308       2.13200000        
Ru       5.39600000       4.67307308       2.13200000        
Ru       8.09400000       4.67307308       2.13200000        
Ru      10.79200000       4.67307308       2.13200000        
Ru       4.04700000       7.00960962       2.13200000        
Ru       6.74500000       7.00960962       2.13200000        
Ru       9.44300000       7.00960962       2.13200000        
Ru      12.14100000       7.00960962       2.13200000        
Ru      10.79314116       1.55691078       4.26809812        
Ru       2.69451236       1.55747652       4.27044024        
Ru       5.39365273       1.56116103       4.25827584        
Ru       8.09469054       1.56272704       4.25894859        
Ru      12.13888610       3.90159248       4.26564127        
Ru       4.04373703       3.89000515       4.25445989        
Ru       6.74410406       3.89227831       4.21837935        
Ru       9.44066229       3.88994621       4.25874707        
Ru      13.49280880       6.22832568       4.24953966        
Ru       5.39804125       6.23345889       4.25448132        
Ru       8.09110718       6.23459596       4.25581610        
Ru      10.78529750       6.22792714       4.25140715        
Ru      14.83233762       8.56356997       4.26622141        
Ru       6.74526481       8.57057098       4.26926741        
Ru       9.44869646       8.56509753       4.26194519        
Ru      12.14039439       8.57129546       4.24981502        
Ru      16.18214908       9.33991146       6.33216065        
Ru       8.09907205       9.34292942       6.33589773        
Ru      10.78163068       9.31255383       6.32862453        
Ru      13.49709020       9.31089446       6.32778226        
Ru      12.14134280       2.34146932       6.33270855        
Ru       4.01423798       2.31579103       6.34591083        
Ru       6.74412101       2.29590129       6.39395132        
Ru       9.47365339       2.31477085       6.35291421        
Ru      13.46131225       4.68562884       6.32869486        
Ru       5.36755094       4.68795002       6.35461961        
Ru       8.11978930       4.69337702       6.38859475        
Ru      10.81649344       4.69123305       6.33632866        
Ru      14.81440683       7.02649119       6.32844544        
Ru       6.75126722       7.04563729       6.34922434        
Ru       9.47258825       7.03041996       6.32747598        
Ru      12.14118425       7.00331731       6.33776688        
