# Supplementary material for: Dehydrogenation and Transfer Hydrogenation of Alkenones to Phenols and Ketones on Carbon-Supported Noble Metals
Source: ACS Catal. 2024 Feb 9;14(5):2883–96. doi: 10.1021/acscatal.3c04849 (PMC10913045; doi:10.1021/acscatal.3c04849)
Supplement: Supplementary file 1 — cs3c04849_si_001.zip [file cs3c04849_si_001.zip › Coordinates/Periodic/BindingEnergies/Ru/1b.xyz]

86

C       6.03824069       2.62716291      10.39932349        
C       5.85767285       4.12325245      10.14453375        
C       7.16554709       4.90818057      10.30341327        
C       8.24871311       4.30150112       9.40237472        
C       7.13663297       2.04704768       9.50880908        
C       8.44149356       2.81536383       9.63052982        
C       6.97007338       6.39245584      10.00178007        
H       5.48349583       4.26945352       9.10988911        
H       5.08578798       4.53848408      10.80990166        
H       6.29236641       2.45271878      11.45966223        
H       5.09926020       2.08764970      10.20541692        
H       7.86585607       4.42636690       8.34901241        
H       9.20228133       4.84195778       9.46947013        
H       6.78335843       2.11839907       8.44621727        
H       7.28863043       0.97095732       9.68474626        
H       7.50854733       4.80302272      11.35151050        
H       8.86488382       2.66298738      10.64119413        
H       9.59304979       1.37198068       8.81372857        
H       6.22884193       6.84167256      10.67755795        
H       7.90908111       6.95737857      10.08561925        
H       6.59650421       6.52644335       8.96940499        
O       9.46349255       2.33753108       8.69547296        
Ru      10.79200000       1.55769103       0.00000000        
Ru       2.69800000       1.55769103       0.00000000        
Ru       5.39600000       1.55769103       0.00000000        
Ru       8.09400000       1.55769103       0.00000000        
Ru      12.14100000       3.89422757       0.00000000        
Ru       4.04700000       3.89422757       0.00000000        
Ru       6.74500000       3.89422757       0.00000000        
Ru       9.44300000       3.89422757       0.00000000        
Ru      13.49000000       6.23076411       0.00000000        
Ru       5.39600000       6.23076411       0.00000000        
Ru       8.09400000       6.23076411       0.00000000        
Ru      10.79200000       6.23076411       0.00000000        
Ru      14.83900000       8.56730064       0.00000000        
Ru       6.74500000       8.56730064       0.00000000        
Ru       9.44300000       8.56730064       0.00000000        
Ru      12.14100000       8.56730064       0.00000000        
Ru       0.00000000       0.00000000       2.13200000        
Ru       2.69800000       0.00000000       2.13200000        
Ru       5.39600000       0.00000000       2.13200000        
Ru       8.09400000       0.00000000       2.13200000        
Ru       1.34900000       2.33653654       2.13200000        
Ru       4.04700000       2.33653654       2.13200000        
Ru       6.74500000       2.33653654       2.13200000        
Ru       9.44300000       2.33653654       2.13200000        
Ru       2.69800000       4.67307308       2.13200000        
Ru       5.39600000       4.67307308       2.13200000        
Ru       8.09400000       4.67307308       2.13200000        
Ru      10.79200000       4.67307308       2.13200000        
Ru       4.04700000       7.00960962       2.13200000        
Ru       6.74500000       7.00960962       2.13200000        
Ru       9.44300000       7.00960962       2.13200000        
Ru      12.14100000       7.00960962       2.13200000        
Ru      10.78961541       1.55817820       4.27061505        
Ru       2.69591375       1.56133800       4.26482662        
Ru       5.39283970       1.55737970       4.26263146        
Ru       8.09771677       1.55588764       4.26412051        
Ru      12.13753272       3.89593230       4.25715558        
Ru       4.04989641       3.89640655       4.25871348        
Ru       6.74078883       3.89557965       4.25840258        
Ru       9.44672599       3.89413633       4.26264199        
Ru      13.49105461       6.23012268       4.25848723        
Ru       5.39613958       6.22775623       4.25755633        
Ru       8.09332384       6.23403404       4.26309928        
Ru      10.79123219       6.22688084       4.26018601        
Ru      14.83688469       8.57025208       4.25702923        
Ru       6.74080018       8.56648690       4.26190715        
Ru       9.44549481       8.56563284       4.25832240        
Ru      12.14281854       8.56876542       4.25559706        
Ru       5.39644869       9.32945928       6.33795217        
Ru       2.69708451       0.00023282       6.33695647        
Ru      10.78833490       9.33815185       6.33255668        
Ru      13.49132981       9.31635534       6.33287343        
Ru       1.36559817       2.33556684       6.33642557        
Ru       4.03931746       2.34069506       6.33742145        
Ru       6.71452289       2.32462239       6.33283785        
Ru       9.44031685       2.34029641       6.38398357        
Ru       2.69746830       4.67111137       6.33990696        
Ru       5.37868735       4.67349283       6.33956599        
Ru       8.09088537       4.69768889       6.33552666        
Ru      10.81101293       4.69506002       6.33330904        
Ru      14.83875338       7.01632084       6.34258553        
Ru       6.73534351       7.02113565       6.33851458        
Ru       9.45076883       7.01542803       6.33358195        
Ru      12.14065816       7.01071756       6.33924736        
