# Supplementary material for: Dehydrogenation and Transfer Hydrogenation of Alkenones to Phenols and Ketones on Carbon-Supported Noble Metals
Source: ACS Catal. 2024 Feb 9;14(5):2883–96. doi: 10.1021/acscatal.3c04849 (PMC10913045; doi:10.1021/acscatal.3c04849)
Supplement: Supplementary file 1 — cs3c04849_si_001.zip [file cs3c04849_si_001.zip › Coordinates/Periodic/BindingEnergies/Ru/RuSlab.xyz]

64

Ru      10.79200000       1.55769103       0.00000000        
Ru       2.69800000       1.55769103       0.00000000        
Ru       5.39600000       1.55769103       0.00000000        
Ru       8.09400000       1.55769103       0.00000000        
Ru      12.14100000       3.89422757       0.00000000        
Ru       4.04700000       3.89422757       0.00000000        
Ru       6.74500000       3.89422757       0.00000000        
Ru       9.44300000       3.89422757       0.00000000        
Ru      13.49000000       6.23076411       0.00000000        
Ru       5.39600000       6.23076411       0.00000000        
Ru       8.09400000       6.23076411       0.00000000        
Ru      10.79200000       6.23076411       0.00000000        
Ru      14.83900000       8.56730064       0.00000000        
Ru       6.74500000       8.56730064       0.00000000        
Ru       9.44300000       8.56730064       0.00000000        
Ru      12.14100000       8.56730064       0.00000000        
Ru       0.00000000       0.00000000       2.13200000        
Ru       2.69800000       0.00000000       2.13200000        
Ru       5.39600000       0.00000000       2.13200000        
Ru       8.09400000       0.00000000       2.13200000        
Ru       1.34900000       2.33653654       2.13200000        
Ru       4.04700000       2.33653654       2.13200000        
Ru       6.74500000       2.33653654       2.13200000        
Ru       9.44300000       2.33653654       2.13200000        
Ru       2.69800000       4.67307308       2.13200000        
Ru       5.39600000       4.67307308       2.13200000        
Ru       8.09400000       4.67307308       2.13200000        
Ru      10.79200000       4.67307308       2.13200000        
Ru       4.04700000       7.00960962       2.13200000        
Ru       6.74500000       7.00960962       2.13200000        
Ru       9.44300000       7.00960962       2.13200000        
Ru      12.14100000       7.00960962       2.13200000        
Ru      10.79200000       1.55769103       4.26021716        
Ru       2.69800000       1.55769103       4.26021716        
Ru       5.39600000       1.55769103       4.26021716        
Ru       8.09400000       1.55769103       4.26021716        
Ru      12.14100000       3.89422757       4.26021716        
Ru       4.04700000       3.89422757       4.26021716        
Ru       6.74500000       3.89422757       4.26021716        
Ru       9.44300000       3.89422757       4.26021716        
Ru      13.49000000       6.23076411       4.26021716        
Ru       5.39600000       6.23076411       4.26021716        
Ru       8.09400000       6.23076411       4.26021716        
Ru      10.79200000       6.23076411       4.26021716        
Ru      14.83900000       8.56730064       4.26021716        
Ru       6.74500000       8.56730064       4.26021716        
Ru       9.44300000       8.56730064       4.26021716        
Ru      12.14100000       8.56730064       4.26021716        
Ru       0.00000000       0.00000000       6.33917330        
Ru       2.69800000       0.00000000       6.33917330        
Ru       5.39600000       0.00000000       6.33917330        
Ru       8.09400000       0.00000000       6.33917330        
Ru       1.34900000       2.33653654       6.33917330        
Ru       4.04700000       2.33653654       6.33917330        
Ru       6.74500000       2.33653654       6.33917330        
Ru       9.44300000       2.33653654       6.33917330        
Ru       2.69800000       4.67307308       6.33917330        
Ru       5.39600000       4.67307308       6.33917330        
Ru       8.09400000       4.67307308       6.33917330        
Ru      10.79200000       4.67307308       6.33917330        
Ru       4.04700000       7.00960962       6.33917330        
Ru       6.74500000       7.00960962       6.33917330        
Ru       9.44300000       7.00960962       6.33917330        
Ru      12.14100000       7.00960962       6.33917330        
