# Supplementary material for: Dehydrogenation and Transfer Hydrogenation of Alkenones to Phenols and Ketones on Carbon-Supported Noble Metals
Source: ACS Catal. 2024 Feb 9;14(5):2883–96. doi: 10.1021/acscatal.3c04849 (PMC10913045; doi:10.1021/acscatal.3c04849)
Supplement: Supplementary file 1 — cs3c04849_si_001.zip [file cs3c04849_si_001.zip › Coordinates/Periodic/BindingEnergies/Rh/5-methyl-1-cyclohexen-1-ol.xyz]

84

C       8.69899613       3.02127779       9.46536289        
C       9.75405204       3.71484241      10.33007651        
C      10.29684293       4.97884108       9.66631981        
C       9.17048850       5.98552767       9.44907817        
C       7.68699116       3.97882340       8.85778319        
C       7.93349201       5.38383930       8.83591826        
C      11.47018379       5.60190200      10.40907356        
H       9.31261006       3.98899763      11.30533809        
H      10.57649246       3.01437710      10.53853655        
H       9.23923902       2.43482110       8.67212695        
H       8.15955488       2.24840559      10.03318699        
H       8.86879644       6.41860591      10.42153833        
H       9.53037507       6.85086148       8.84552458        
H      10.68723987       4.66837187       8.65454588        
H      12.29692416       4.88444213      10.50478484        
H      11.85015271       6.48290682       9.87059759        
H      11.17152431       5.91860201      11.42110754        
H       6.63915263       3.66879435       8.94955778        
H       6.01491823       5.83825613       8.72980671        
O       6.86461982       6.30859896       8.93200184        
Rh       0.00000000       0.00000000       0.00000000        
Rh       2.67781220       0.00000000       0.00000000        
Rh       5.35562440       0.00000000       0.00000000        
Rh       8.03343660       0.00000000       0.00000000        
Rh       1.33890610       2.31905038       0.00000000        
Rh       4.01671830       2.31905038       0.00000000        
Rh       6.69453050       2.31905038       0.00000000        
Rh       9.37234270       2.31905038       0.00000000        
Rh      13.38906572       4.63811040       0.00000000        
Rh       5.35562440       4.63811040       0.00000000        
Rh       8.03343660       4.63811040       0.00000000        
Rh      10.71124880       4.63811040       0.00000000        
Rh      14.72797182       6.95716078       0.00000000        
Rh       6.69453050       6.95716078       0.00000000        
Rh       9.37234270       6.95716078       0.00000000        
Rh      12.05016455       6.95716078       0.00000000        
Rh       1.33890610       0.77301679       2.25185081        
Rh       4.01671830       0.77301679       2.25185081        
Rh       6.69453050       0.77301679       2.25185081        
Rh       9.37234270       0.77301679       2.25185081        
Rh       2.67781220       3.09207682       2.25185081        
Rh       5.35562440       3.09207682       2.25185081        
Rh       8.03343660       3.09207682       2.25185081        
Rh      10.71124880       3.09207682       2.25185081        
Rh       4.01671830       5.41112720       2.25185081        
Rh       6.69453050       5.41112720       2.25185081        
Rh       9.37234270       5.41112720       2.25185081        
Rh      12.05016455       5.41112720       2.25185081        
Rh       5.35562440       7.73017758       2.25185081        
Rh       8.03343660       7.73017758       2.25185081        
Rh      10.71124880       7.73017758       2.25185081        
Rh      13.38907065       7.73017758       2.25185081        
Rh      10.70457037       1.55113031       4.39627459        
Rh       2.67545313       1.54353568       4.38350342        
Rh       5.35915550       1.55185204       4.39167986        
Rh       8.03213038       1.55030784       4.38664803        
Rh      12.04243990       3.86418935       4.39412340        
Rh       4.01658249       3.86369320       4.37516156        
Rh       6.70167525       3.87274901       4.40745060        
Rh       9.35688457       3.87404917       4.41967918        
Rh      13.39032675       6.18311514       4.38792240        
Rh       5.36245501       6.18285816       4.39874129        
Rh       8.03496459       6.16928522       4.41676960        
Rh      10.70861477       6.18017380       4.38440157        
Rh      14.73044975       8.50325222       4.39298616        
Rh       6.69618317       8.48792138       4.41138173        
Rh       9.36923874       8.49660154       4.39079705        
Rh      12.05013240       8.50448410       4.39066080        
Rh      -0.00072943       0.00058967       6.56657531        
Rh       2.68125636       0.01337488       6.56068364        
Rh       5.36052317       0.00553941       6.56509668        
Rh      13.39021476       9.26722711       6.56056111        
Rh       1.34736499       2.31451557       6.55988741        
Rh       4.01262706       2.31850749       6.55878817        
Rh       6.68284066       2.30538256       6.54895090        
Rh       9.37989346       2.30625101       6.56990986        
Rh       2.67901117       4.63678699       6.56541946        
Rh       5.31943288       4.63042291       6.53974193        
Rh       8.02867095       4.62883996       6.81414826        
Rh      10.73274904       4.64183405       6.55965975        
Rh      14.72004030       6.95781643       6.56538457        
Rh       6.69634604       6.96850496       6.59390001        
Rh       9.39614711       6.97810260       6.54628716        
Rh      12.05970223       6.96251395       6.55607756        
