# Supplementary material for: Dehydrogenation and Transfer Hydrogenation of Alkenones to Phenols and Ketones on Carbon-Supported Noble Metals
Source: ACS Catal. 2024 Feb 9;14(5):2883–96. doi: 10.1021/acscatal.3c04849 (PMC10913045; doi:10.1021/acscatal.3c04849)
Supplement: Supplementary file 1 — cs3c04849_si_001.zip [file cs3c04849_si_001.zip › Coordinates/Periodic/BindingEnergies/Rh/1c.xyz]

80

C       4.70468139       2.77976274       8.69542590        
C       5.97730384       2.06412712       8.74498414        
C       7.24869887       2.73076621       8.77959565        
C       7.32910734       4.20229290       8.70263920        
C       6.05112864       4.91453864       8.79331254        
C       4.78943091       4.24171250       8.74899619        
C       8.42567587       2.03230121       9.41326637        
H       3.85976806       2.32034226       9.22086345        
H       5.94883772       1.02330439       9.07805978        
H       8.13927677       4.65009419       9.29292726        
H       3.91968631       4.79956870       9.10210630        
H       6.88490911       6.64047730       9.04272806        
H       9.38792017       2.37237940       8.98221106        
H       8.45713647       2.27256505      10.49109522        
H       8.36877937       0.94198571       9.29929974        
O       6.04720548       6.19138038       9.30707816        
Rh       0.00000000       0.00000000       0.00000000        
Rh       2.67781220       0.00000000       0.00000000        
Rh       5.35562440       0.00000000       0.00000000        
Rh       8.03343660       0.00000000       0.00000000        
Rh       1.33890610       2.31905038       0.00000000        
Rh       4.01671830       2.31905038       0.00000000        
Rh       6.69453050       2.31905038       0.00000000        
Rh       9.37234270       2.31905038       0.00000000        
Rh      13.38906572       4.63811040       0.00000000        
Rh       5.35562440       4.63811040       0.00000000        
Rh       8.03343660       4.63811040       0.00000000        
Rh      10.71124880       4.63811040       0.00000000        
Rh      14.72797182       6.95716078       0.00000000        
Rh       6.69453050       6.95716078       0.00000000        
Rh       9.37234270       6.95716078       0.00000000        
Rh      12.05016455       6.95716078       0.00000000        
Rh       1.33890610       0.77301679       2.25185081        
Rh       4.01671830       0.77301679       2.25185081        
Rh       6.69453050       0.77301679       2.25185081        
Rh       9.37234270       0.77301679       2.25185081        
Rh       2.67781220       3.09207682       2.25185081        
Rh       5.35562440       3.09207682       2.25185081        
Rh       8.03343660       3.09207682       2.25185081        
Rh      10.71124880       3.09207682       2.25185081        
Rh       4.01671830       5.41112720       2.25185081        
Rh       6.69453050       5.41112720       2.25185081        
Rh       9.37234270       5.41112720       2.25185081        
Rh      12.05016455       5.41112720       2.25185081        
Rh       5.35562440       7.73017758       2.25185081        
Rh       8.03343660       7.73017758       2.25185081        
Rh      10.71124880       7.73017758       2.25185081        
Rh      13.38907065       7.73017758       2.25185081        
Rh      10.71465267       1.55526143       4.38945445        
Rh       2.70169000       1.55993542       4.41667228        
Rh       5.35730335       1.55797310       4.41520755        
Rh       8.02134842       1.55496626       4.40499429        
Rh      12.05149356       3.86608946       4.39605171        
Rh       4.02667915       3.86060878       4.41174943        
Rh       6.68894403       3.86095100       4.43047566        
Rh       9.35561944       3.86965404       4.40923743        
Rh      13.39288695       6.18004193       4.38550453        
Rh       5.35666297       6.16709042       4.40106554        
Rh       8.02870401       6.16736599       4.40981254        
Rh      10.70585738       6.18142214       4.39369117        
Rh      14.73311138       8.50575940       4.37773504        
Rh       6.70454803       8.50462936       4.38163400        
Rh       9.37345912       8.50455610       4.39728926        
Rh      12.04709865       8.50857186       4.38406563        
Rh       0.01095078       0.00368406       6.55230138        
Rh       2.68536924       0.00844105       6.56601652        
Rh      10.70637329       9.23863130       6.55377040        
Rh      13.40462238       9.24704566       6.54241957        
Rh       1.35039736       2.32239887       6.56374200        
Rh       4.03910005       2.33949506       6.67998218        
Rh       6.74334481       2.25758225       6.70937947        
Rh       9.41461112       2.30340486       6.54622307        
Rh      13.35226722       4.65523713       6.55214519        
Rh       5.32704409       4.70222836       6.69339451        
Rh       8.01557516       4.62878111       6.69342173        
Rh      10.70438220       4.64665588       6.56441142        
Rh      14.71430370       6.98522509       6.54738398        
Rh       6.69606370       7.00007987       6.53218417        
Rh       9.37153800       6.94977439       6.56960209        
Rh      12.04821794       6.95773281       6.55811250        
