# Supplementary material for: Dehydrogenation and Transfer Hydrogenation of Alkenones to Phenols and Ketones on Carbon-Supported Noble Metals
Source: ACS Catal. 2024 Feb 9;14(5):2883–96. doi: 10.1021/acscatal.3c04849 (PMC10913045; doi:10.1021/acscatal.3c04849)
Supplement: Supplementary file 1 — cs3c04849_si_001.zip [file cs3c04849_si_001.zip › Coordinates/Periodic/BindingEnergies/Rh/1b.xyz]

86

C       5.95545537       2.63861421      10.57781139        
C       5.80780760       4.13425990      10.29769245        
C       7.11719405       4.89667656      10.53440331        
C       8.24195464       4.27531446       9.69894723        
C       7.07854274       2.03327389       9.73703741        
C       8.39246678       2.77940779       9.90055565        
C       6.97103191       6.38546330      10.22499487        
H       5.50105817       4.27699418       9.23977993        
H       5.00324421       4.56554376      10.91261544        
H       6.16417092       2.47935013      11.65070952        
H       5.01624859       2.10984115      10.35696721        
H       7.97595951       4.44157774       8.62022591        
H       9.20266107       4.78594557       9.85623236        
H       6.77763725       2.09963407       8.65962924        
H       7.20826055       0.95806973       9.93718646        
H       7.38725716       4.78576282      11.60317339        
H       8.79792159       2.59264644      10.91311933        
H       9.52232748       1.33736532       9.06573631        
H       6.18877146       6.84730379      10.84409198        
H       7.91130911       6.93181377      10.38542922        
H       6.68378352       6.52954426       9.16594735        
O       9.41746354       2.30600204       8.96403924        
Rh       0.00000000       0.00000000       0.00000000        
Rh       2.67781220       0.00000000       0.00000000        
Rh       5.35562440       0.00000000       0.00000000        
Rh       8.03343660       0.00000000       0.00000000        
Rh       1.33890610       2.31905038       0.00000000        
Rh       4.01671830       2.31905038       0.00000000        
Rh       6.69453050       2.31905038       0.00000000        
Rh       9.37234270       2.31905038       0.00000000        
Rh      13.38906572       4.63811040       0.00000000        
Rh       5.35562440       4.63811040       0.00000000        
Rh       8.03343660       4.63811040       0.00000000        
Rh      10.71124880       4.63811040       0.00000000        
Rh      14.72797182       6.95716078       0.00000000        
Rh       6.69453050       6.95716078       0.00000000        
Rh       9.37234270       6.95716078       0.00000000        
Rh      12.05016455       6.95716078       0.00000000        
Rh       1.33890610       0.77301679       2.25185081        
Rh       4.01671830       0.77301679       2.25185081        
Rh       6.69453050       0.77301679       2.25185081        
Rh       9.37234270       0.77301679       2.25185081        
Rh       2.67781220       3.09207682       2.25185081        
Rh       5.35562440       3.09207682       2.25185081        
Rh       8.03343660       3.09207682       2.25185081        
Rh      10.71124880       3.09207682       2.25185081        
Rh       4.01671830       5.41112720       2.25185081        
Rh       6.69453050       5.41112720       2.25185081        
Rh       9.37234270       5.41112720       2.25185081        
Rh      12.05016455       5.41112720       2.25185081        
Rh       5.35562440       7.73017758       2.25185081        
Rh       8.03343660       7.73017758       2.25185081        
Rh      10.71124880       7.73017758       2.25185081        
Rh      13.38907065       7.73017758       2.25185081        
Rh      10.70372472       1.55009376       4.41498534        
Rh       2.67510156       1.54629721       4.39258847        
Rh       5.35762632       1.54722588       4.38942168        
Rh       8.04075460       1.54766223       4.40666075        
Rh      12.04966087       3.86323161       4.39127395        
Rh       4.01740527       3.86501887       4.39313269        
Rh       6.69502360       3.86343756       4.38925397        
Rh       9.37387382       3.86105775       4.40462132        
Rh      13.38976543       6.18413131       4.39511875        
Rh       5.35623637       6.18306027       4.39399227        
Rh       8.03344402       6.18134217       4.39130343        
Rh      10.71025720       6.18269024       4.38917166        
Rh      14.72928282       8.50468137       4.39086913        
Rh       6.69507577       8.50317794       4.38984820        
Rh       9.37045356       8.50427782       4.39140155        
Rh      12.04993934       8.50496382       4.38802683        
Rh       5.35773130       9.26556489       6.56273128        
Rh       2.67813230      -0.00022811       6.56684496        
Rh      10.70806634       9.27112344       6.55974934        
Rh      13.38807721       9.26043563       6.55481715        
Rh       1.34833775       2.32026142       6.56385701        
Rh       4.01310146       2.31803093       6.56388506        
Rh       6.67815582       2.31424735       6.55479001        
Rh       9.36856894       2.32525472       6.63728539        
Rh       2.67805100       4.63850276       6.56697229        
Rh       5.34507204       4.64105453       6.56564689        
Rh       8.02710329       4.65192710       6.55563948        
Rh      10.72129272       4.64819974       6.55243941        
Rh      14.72735099       6.95704962       6.56778608        
Rh       6.69175991       6.96229196       6.56735214        
Rh       9.37533214       6.96283841       6.55944334        
Rh      12.05015610       6.95763785       6.56694832        
