# Supplementary material for: Dehydrogenation and Transfer Hydrogenation of Alkenones to Phenols and Ketones on Carbon-Supported Noble Metals
Source: ACS Catal. 2024 Feb 9;14(5):2883–96. doi: 10.1021/acscatal.3c04849 (PMC10913045; doi:10.1021/acscatal.3c04849)
Supplement: Supplementary file 1 — cs3c04849_si_001.zip [file cs3c04849_si_001.zip › Coordinates/Periodic/BindingEnergies/Rh/RhSlab.xyz]

64

Rh       0.00000000       0.00000000       0.00000000        
Rh       2.67781338       0.00000000       0.00000000        
Rh       5.35562676       0.00000000       0.00000000        
Rh       8.03344014       0.00000000       0.00000000        
Rh       1.33890669       2.31905441       0.00000000        
Rh       4.01672007       2.31905441       0.00000000        
Rh       6.69453345       2.31905441       0.00000000        
Rh       9.37234683       2.31905441       0.00000000        
Rh       2.67781338       4.63810883       0.00000000        
Rh       5.35562676       4.63810883       0.00000000        
Rh       8.03344014       4.63810883       0.00000000        
Rh      10.71125352       4.63810883       0.00000000        
Rh       4.01672007       6.95716324       0.00000000        
Rh       6.69453345       6.95716324       0.00000000        
Rh       9.37234683       6.95716324       0.00000000        
Rh      12.05016021       6.95716324       0.00000000        
Rh       1.33890669       0.77301814       2.18642547        
Rh       4.01672007       0.77301814       2.18642547        
Rh       6.69453345       0.77301814       2.18642547        
Rh       9.37234683       0.77301814       2.18642547        
Rh       2.67781338       3.09207255       2.18642547        
Rh       5.35562676       3.09207255       2.18642547        
Rh       8.03344014       3.09207255       2.18642547        
Rh      10.71125352       3.09207255       2.18642547        
Rh       4.01672007       5.41112697       2.18642547        
Rh       6.69453345       5.41112697       2.18642547        
Rh       9.37234683       5.41112697       2.18642547        
Rh      12.05016021       5.41112697       2.18642547        
Rh       5.35562676       7.73018138       2.18642547        
Rh       8.03344014       7.73018138       2.18642547        
Rh      10.71125352       7.73018138       2.18642547        
Rh      13.38906690       7.73018138       2.18642547        
Rh      10.71125352       1.54603628       4.33985921        
Rh       2.67781338       1.54603628       4.33985921        
Rh       5.35562676       1.54603628       4.33985921        
Rh       8.03344014       1.54603628       4.33985921        
Rh      12.05016021       3.86509069       4.33985921        
Rh       4.01672007       3.86509069       4.33985921        
Rh       6.69453345       3.86509069       4.33985921        
Rh       9.37234683       3.86509069       4.33985921        
Rh      13.38906690       6.18414510       4.33985921        
Rh       5.35562676       6.18414510       4.33985921        
Rh       8.03344014       6.18414510       4.33985921        
Rh      10.71125352       6.18414510       4.33985921        
Rh      14.72797359       8.50319952       4.33985921        
Rh       6.69453345       8.50319952       4.33985921        
Rh       9.37234683       8.50319952       4.33985921        
Rh      12.05016021       8.50319952       4.33985921        
Rh       0.00000000       0.00000000       6.50994622        
Rh       2.67781338       0.00000000       6.50994622        
Rh       5.35562676       0.00000000       6.50994622        
Rh       8.03344014       0.00000000       6.50994622        
Rh       1.33890669       2.31905441       6.50994622        
Rh       4.01672007       2.31905441       6.50994622        
Rh       6.69453345       2.31905441       6.50994622        
Rh       9.37234683       2.31905441       6.50994622        
Rh       2.67781338       4.63810883       6.50994622        
Rh       5.35562676       4.63810883       6.50994622        
Rh       8.03344014       4.63810883       6.50994622        
Rh      10.71125352       4.63810883       6.50994622        
Rh       4.01672007       6.95716324       6.50994622        
Rh       6.69453345       6.95716324       6.50994622        
Rh       9.37234683       6.95716324       6.50994622        
Rh      12.05016021       6.95716324       6.50994622        
