# Supplementary material for: Dehydrogenation and Transfer Hydrogenation of Alkenones to Phenols and Ketones on Carbon-Supported Noble Metals
Source: ACS Catal. 2024 Feb 9;14(5):2883–96. doi: 10.1021/acscatal.3c04849 (PMC10913045; doi:10.1021/acscatal.3c04849)
Supplement: Supplementary file 1 — cs3c04849_si_001.zip [file cs3c04849_si_001.zip › Coordinates/Periodic/BindingEnergies/Pt/PtSlab.xyz]

64

Pt       0.00000000       0.00000000       0.00000000        
Pt       2.77610122       0.00000000       0.00000000        
Pt       5.55220245       0.00000000       0.00000000        
Pt       8.32830367       0.00000000       0.00000000        
Pt       1.38805061       2.40417418       0.00000000        
Pt       4.16415183       2.40417418       0.00000000        
Pt       6.94025306       2.40417418       0.00000000        
Pt       9.71635428       2.40417418       0.00000000        
Pt       2.77610122       4.80834837       0.00000000        
Pt       5.55220245       4.80834837       0.00000000        
Pt       8.32830367       4.80834837       0.00000000        
Pt      11.10440489       4.80834837       0.00000000        
Pt       4.16415183       7.21252255       0.00000000        
Pt       6.94025306       7.21252255       0.00000000        
Pt       9.71635428       7.21252255       0.00000000        
Pt      12.49245550       7.21252255       0.00000000        
Pt       1.38805061       0.80139139       2.26667716        
Pt       4.16415183       0.80139139       2.26667716        
Pt       6.94025306       0.80139139       2.26667716        
Pt       9.71635428       0.80139139       2.26667716        
Pt       2.77610122       3.20556558       2.26667716        
Pt       5.55220245       3.20556558       2.26667716        
Pt       8.32830367       3.20556558       2.26667716        
Pt      11.10440489       3.20556558       2.26667716        
Pt       4.16415183       5.60973976       2.26667716        
Pt       6.94025306       5.60973976       2.26667716        
Pt       9.71635428       5.60973976       2.26667716        
Pt      12.49245550       5.60973976       2.26667716        
Pt       5.55220245       8.01391394       2.26667716        
Pt       8.32830367       8.01391394       2.26667716        
Pt      11.10440489       8.01391394       2.26667716        
Pt      13.88050611       8.01391394       2.26667716        
Pt      11.10440489       1.60278279       4.51890616        
Pt       2.77610122       1.60278279       4.51890616        
Pt       5.55220245       1.60278279       4.51890616        
Pt       8.32830367       1.60278279       4.51890616        
Pt      12.49245550       4.00695697       4.51890616        
Pt       4.16415183       4.00695697       4.51890616        
Pt       6.94025306       4.00695697       4.51890616        
Pt       9.71635428       4.00695697       4.51890616        
Pt      13.88050611       6.41113115       4.51890616        
Pt       5.55220245       6.41113115       4.51890616        
Pt       8.32830367       6.41113115       4.51890616        
Pt      11.10440489       6.41113115       4.51890616        
Pt      15.26855673       8.81530534       4.51890616        
Pt       6.94025306       8.81530534       4.51890616        
Pt       9.71635428       8.81530534       4.51890616        
Pt      12.49245550       8.81530534       4.51890616        
Pt       0.00000000       0.00000000       6.81266236        
Pt       2.77610122       0.00000000       6.81266236        
Pt       5.55220245       0.00000000       6.81266236        
Pt       8.32830367       0.00000000       6.81266236        
Pt       1.38805061       2.40417418       6.81266236        
Pt       4.16415183       2.40417418       6.81266236        
Pt       6.94025306       2.40417418       6.81266236        
Pt       9.71635428       2.40417418       6.81266236        
Pt       2.77610122       4.80834837       6.81266236        
Pt       5.55220245       4.80834837       6.81266236        
Pt       8.32830367       4.80834837       6.81266236        
Pt      11.10440489       4.80834837       6.81266236        
Pt       4.16415183       7.21252255       6.81266236        
Pt       6.94025306       7.21252255       6.81266236        
Pt       9.71635428       7.21252255       6.81266236        
Pt      12.49245550       7.21252255       6.81266236        
