# Supplementary material for: Dehydrogenation and Transfer Hydrogenation of Alkenones to Phenols and Ketones on Carbon-Supported Noble Metals
Source: ACS Catal. 2024 Feb 9;14(5):2883–96. doi: 10.1021/acscatal.3c04849 (PMC10913045; doi:10.1021/acscatal.3c04849)
Supplement: Supplementary file 1 — cs3c04849_si_001.zip [file cs3c04849_si_001.zip › Coordinates/Periodic/BindingEnergies/Pt/5-methyl-1-cyclohexen-1-ol.xyz]

84

C       7.86577000       1.68766000       9.71964000        
C       9.08285000       1.96857000      10.60562000        
C      10.02141000       2.95761000       9.92786000        
C       9.31923000       4.30370000       9.81910000        
C       7.25683000       2.91272000       9.01158000        
C       7.98198000       4.24995000       9.08839000        
C      11.39261000       3.08311000      10.57666000        
H       8.76847000       2.38456000      11.57923000        
H       9.59840000       1.01926000      10.81290000        
H       8.18894000       0.94029000       8.96042000        
H       7.06174000       1.18503000      10.27654000        
H       9.10068000       4.67966000      10.83520000        
H       9.97024000       5.05835000       9.34871000        
H      10.19826000       2.57295000       8.88084000        
H      11.89823000       2.10849000      10.61778000        
H      12.03110000       3.77102000      10.00238000        
H      11.30830000       3.47117000      11.60422000        
H       6.21917000       3.07843000       9.33183000        
H       6.35185000       5.31608000       9.04584000        
O       7.19409000       5.29359000       9.56868000        
Pt       0.00000000       0.00000000       0.00000000       
Pt       2.77610000       0.00000000       0.00000000       
Pt       5.55220000       0.00000000       0.00000000       
Pt       8.32830000       0.00000000       0.00000000       
Pt       1.38805000       2.40417000       0.00000000       
Pt       4.16415000       2.40417000       0.00000000       
Pt       6.94025000       2.40417000       0.00000000       
Pt       9.71635000       2.40417000       0.00000000       
Pt      13.88050000       4.80835000       0.00000000       
Pt       5.55220000       4.80835000       0.00000000       
Pt       8.32830000       4.80835000       0.00000000       
Pt      11.10440000       4.80835000       0.00000000       
Pt      15.26855000       7.21252000       0.00000000       
Pt       6.94025000       7.21252000       0.00000000       
Pt       9.71635000       7.21252000       0.00000000       
Pt      12.49246000       7.21252000       0.00000000       
Pt       1.38805000       0.80139000       2.26668000       
Pt       4.16415000       0.80139000       2.26668000       
Pt       6.94025000       0.80139000       2.26668000       
Pt       9.71635000       0.80139000       2.26668000       
Pt       2.77610000       3.20557000       2.26668000       
Pt       5.55220000       3.20557000       2.26668000       
Pt       8.32830000       3.20557000       2.26668000       
Pt      11.10440000       3.20557000       2.26668000       
Pt       4.16415000       5.60974000       2.26668000       
Pt       6.94025000       5.60974000       2.26668000       
Pt       9.71635000       5.60974000       2.26668000       
Pt      12.49246000       5.60974000       2.26668000       
Pt       5.55220000       8.01391000       2.26668000       
Pt       8.32830000       8.01391000       2.26668000       
Pt      11.10440000       8.01391000       2.26668000       
Pt      13.88051000       8.01391000       2.26668000       
Pt      11.10783000       1.60146000       4.50330000       
Pt       2.79168000       1.59366000       4.51158000       
Pt       5.58195000       1.62042000       4.56057000       
Pt       8.31865000       1.61380000       4.54568000       
Pt      12.49352000       4.00218000       4.51144000       
Pt       4.16346000       4.00187000       4.50827000       
Pt       6.94861000       4.00694000       4.55304000       
Pt       9.70543000       4.01194000       4.54201000       
Pt      13.88270000       6.41110000       4.51888000       
Pt       5.55576000       6.41388000       4.51084000       
Pt       8.32954000       6.37313000       4.56264000       
Pt      11.10410000       6.41285000       4.51287000       
Pt      15.27544000       8.81930000       4.51523000       
Pt       6.95491000       8.80703000       4.51127000       
Pt       9.72248000       8.80951000       4.51307000       
Pt      12.49456000       8.81911000       4.51680000       
Pt       5.57533000       9.60383000       6.81038000       
Pt       8.34719000       9.60394000       6.81424000       
Pt      11.11488000       9.61444000       6.81319000       
Pt      13.89361000       9.60568000       6.80550000       
Pt       1.41819000       2.39789000       6.80547000       
Pt       4.16777000       2.39732000       6.81413000       
Pt       6.94469000       2.43345000       6.97656000       
Pt       9.76826000       2.38211000       6.78168000       
Pt       2.78160000       4.80641000       6.81342000       
Pt       5.52781000       4.82204000       6.78769000       
Pt       8.33410000       4.77033000       7.01349000       
Pt      11.12745000       4.81154000       6.79801000       
Pt       4.17250000       7.21200000       6.81464000       
Pt       6.95463000       7.20912000       6.80712000       
Pt       9.72338000       7.19622000       6.81813000       
Pt      12.49747000       7.21233000       6.81261000       
