# Supplementary material for: Dehydrogenation and Transfer Hydrogenation of Alkenones to Phenols and Ketones on Carbon-Supported Noble Metals
Source: ACS Catal. 2024 Feb 9;14(5):2883–96. doi: 10.1021/acscatal.3c04849 (PMC10913045; doi:10.1021/acscatal.3c04849)
Supplement: Supplementary file 1 — cs3c04849_si_001.zip [file cs3c04849_si_001.zip › Coordinates/Periodic/BindingEnergies/Pt/1c.xyz]

80

C       4.95236000       2.89413000       8.93123000        
C       6.24705000       2.19495000       8.98329000        
C       7.52056000       2.86296000       9.02753000        
C       7.60905000       4.34454000       8.93317000        
C       6.31047000       5.04378000       9.05172000        
C       5.04794000       4.36454000       8.98056000        
C       8.67787000       2.16772000       9.69779000        
H       4.16096000       2.45789000       9.55204000        
H       6.22400000       1.15581000       9.31807000        
H       8.38194000       4.77982000       9.57865000        
H       4.18004000       4.92360000       9.33349000        
H       7.00408000       6.83582000       9.17805000        
H       9.64502000       2.53288000       9.31505000        
H       8.63767000       2.38415000      10.77925000        
H       8.64027000       1.08112000       9.55235000        
O       6.29432000       6.28762000       9.60179000        
Pt       0.00000000       0.00000000       0.00000000        
Pt       2.77610000       0.00000000       0.00000000        
Pt       5.55220000       0.00000000       0.00000000        
Pt       8.32830000       0.00000000       0.00000000        
Pt       1.38805000       2.40417000       0.00000000        
Pt       4.16415000       2.40417000       0.00000000        
Pt       6.94025000       2.40417000       0.00000000        
Pt       9.71635000       2.40417000       0.00000000        
Pt      13.88050000       4.80835000       0.00000000        
Pt       5.55220000       4.80835000       0.00000000        
Pt       8.32830000       4.80835000       0.00000000        
Pt      11.10440000       4.80835000       0.00000000        
Pt      15.26855000       7.21252000       0.00000000        
Pt       6.94025000       7.21252000       0.00000000        
Pt       9.71635000       7.21252000       0.00000000        
Pt      12.49246000       7.21252000       0.00000000        
Pt       1.38805000       0.80139000       2.26668000        
Pt       4.16415000       0.80139000       2.26668000        
Pt       6.94025000       0.80139000       2.26668000        
Pt       9.71635000       0.80139000       2.26668000        
Pt       2.77610000       3.20557000       2.26668000        
Pt       5.55220000       3.20557000       2.26668000        
Pt       8.32830000       3.20557000       2.26668000        
Pt      11.10440000       3.20557000       2.26668000        
Pt       4.16415000       5.60974000       2.26668000        
Pt       6.94025000       5.60974000       2.26668000        
Pt       9.71635000       5.60974000       2.26668000        
Pt      12.49246000       5.60974000       2.26668000        
Pt       5.55220000       8.01391000       2.26668000        
Pt       8.32830000       8.01391000       2.26668000        
Pt      11.10440000       8.01391000       2.26668000        
Pt      13.88051000       8.01391000       2.26668000        
Pt      11.13444000       1.60667000       4.49457000        
Pt       2.83576000       1.62725000       4.56428000        
Pt       5.57732000       1.61849000       4.57498000        
Pt       8.31920000       1.61529000       4.54395000        
Pt      12.49720000       4.00295000       4.50567000        
Pt       4.19235000       4.00792000       4.55979000        
Pt       6.94009000       3.99988000       4.58692000        
Pt       9.70001000       4.01567000       4.54819000        
Pt      13.89226000       6.41605000       4.50506000        
Pt       5.56763000       6.39024000       4.54021000        
Pt       8.33603000       6.38322000       4.55032000        
Pt      11.10872000       6.40855000       4.51435000        
Pt      15.29946000       8.82586000       4.49635000        
Pt       6.96729000       8.83284000       4.49449000        
Pt       9.72335000       8.81234000       4.50836000        
Pt      12.50667000       8.81442000       4.50571000        
Pt       0.05168000       0.00596000       6.82106000        
Pt       2.81945000       0.01269000       6.82954000        
Pt      11.12248000       9.55359000       6.79037000        
Pt      13.93837000       9.56176000       6.79836000        
Pt       1.43640000       2.40822000       6.82644000        
Pt       4.20386000       2.42267000       6.97699000        
Pt       7.03298000       2.29065000       6.94336000        
Pt       9.81926000       2.38089000       6.76427000        
Pt      13.85044000       4.83297000       6.78330000        
Pt       5.51666000       4.90396000       6.91879000        
Pt       8.32605000       4.78861000       6.96302000        
Pt      11.12212000       4.80582000       6.81624000        
Pt      15.27332000       7.25836000       6.79570000        
Pt       6.98975000       7.28113000       6.77279000        
Pt       9.73837000       7.20063000       6.82335000        
Pt      12.50371000       7.20160000       6.81753000        
