# Supplementary material for: Dehydrogenation and Transfer Hydrogenation of Alkenones to Phenols and Ketones on Carbon-Supported Noble Metals
Source: ACS Catal. 2024 Feb 9;14(5):2883–96. doi: 10.1021/acscatal.3c04849 (PMC10913045; doi:10.1021/acscatal.3c04849)
Supplement: Supplementary file 1 — cs3c04849_si_001.zip [file cs3c04849_si_001.zip › Coordinates/Periodic/BindingEnergies/Pt/1b.xyz]

86

C       6.06945000       2.94037000      10.63219000        
C       6.01209000       4.43235000      10.30885000        
C       7.31191000       5.16059000      10.66658000        
C       8.50586000       4.48027000       9.99035000        
C       7.26789000       2.27370000       9.96185000        
C       8.58289000       2.98382000      10.23694000        
C       7.24596000       6.64677000      10.32058000        
H       5.82674000       4.55964000       9.21479000        
H       5.15753000       4.90681000      10.81399000        
H       6.12749000       2.80127000      11.72619000        
H       5.14769000       2.43972000      10.29906000        
H       8.39712000       4.62836000       8.87739000        
H       9.45781000       4.96252000      10.25436000        
H       7.10192000       2.30651000       8.84840000        
H       7.33611000       1.20328000      10.21158000        
H       7.45250000       5.07152000      11.76284000        
H       8.86769000       2.81507000      11.29491000        
H       9.67964000       1.48825000       9.48657000        
H       6.41383000       7.14259000      10.83962000        
H       8.17939000       7.16958000      10.57239000        
H       7.08045000       6.78267000       9.23135000        
O       9.67437000       2.46399000       9.42297000        
Pt       0.00000000       0.00000000       0.00000000       
Pt       2.77610000       0.00000000       0.00000000       
Pt       5.55220000       0.00000000       0.00000000       
Pt       8.32830000       0.00000000       0.00000000       
Pt       1.38805000       2.40417000       0.00000000       
Pt       4.16415000       2.40417000       0.00000000       
Pt       6.94025000       2.40417000       0.00000000       
Pt       9.71635000       2.40417000       0.00000000       
Pt      13.88050000       4.80835000       0.00000000       
Pt       5.55220000       4.80835000       0.00000000       
Pt       8.32830000       4.80835000       0.00000000       
Pt      11.10440000       4.80835000       0.00000000       
Pt      15.26855000       7.21252000       0.00000000       
Pt       6.94025000       7.21252000       0.00000000       
Pt       9.71635000       7.21252000       0.00000000       
Pt      12.49246000       7.21252000       0.00000000       
Pt       1.38805000       0.80139000       2.26668000       
Pt       4.16415000       0.80139000       2.26668000       
Pt       6.94025000       0.80139000       2.26668000       
Pt       9.71635000       0.80139000       2.26668000       
Pt       2.77610000       3.20557000       2.26668000       
Pt       5.55220000       3.20557000       2.26668000       
Pt       8.32830000       3.20557000       2.26668000       
Pt      11.10440000       3.20557000       2.26668000       
Pt       4.16415000       5.60974000       2.26668000       
Pt       6.94025000       5.60974000       2.26668000       
Pt       9.71635000       5.60974000       2.26668000       
Pt      12.49246000       5.60974000       2.26668000       
Pt       5.55220000       8.01391000       2.26668000       
Pt       8.32830000       8.01391000       2.26668000       
Pt      11.10440000       8.01391000       2.26668000       
Pt      13.88051000       8.01391000       2.26668000       
Pt      11.08854000       1.61413000       4.53536000       
Pt       2.76219000       1.60803000       4.51740000       
Pt       5.53983000       1.60791000       4.51307000       
Pt       8.32650000       1.61260000       4.52286000       
Pt      12.48580000       4.01302000       4.51918000       
Pt       4.15336000       4.01299000       4.52093000       
Pt       6.92788000       4.01681000       4.51155000       
Pt       9.70851000       4.00884000       4.52151000       
Pt      13.87091000       6.41997000       4.52117000       
Pt       5.54318000       6.42020000       4.52187000       
Pt       8.31910000       6.42225000       4.51398000       
Pt      11.09435000       6.42085000       4.51736000       
Pt      15.26251000       8.82191000       4.52206000       
Pt       6.92917000       8.82644000       4.52043000       
Pt       9.70277000       8.82553000       4.51904000       
Pt      12.48244000       8.82476000       4.51884000       
Pt      11.08008000       0.01372000       6.82678000       
Pt       2.75068000       0.01976000       6.82171000       
Pt       5.52506000       0.01173000       6.81535000       
Pt       8.30496000       0.00368000       6.81328000       
Pt      12.47647000       2.42587000       6.81899000       
Pt       4.13179000       2.42040000       6.81626000       
Pt       6.90246000       2.41492000       6.78505000       
Pt       9.69520000       2.43103000       6.85357000       
Pt      13.85797000       4.82955000       6.82077000       
Pt       5.51916000       4.83009000       6.82094000       
Pt       8.30282000       4.84321000       6.79238000       
Pt      11.09403000       4.83884000       6.80699000       
Pt      15.24268000       7.23078000       6.82369000       
Pt       6.91304000       7.23887000       6.81985000       
Pt       9.69778000       7.23943000       6.81467000       
Pt      12.47111000       7.23205000       6.81949000       
