# Supplementary material for: Dehydrogenation and Transfer Hydrogenation of Alkenones to Phenols and Ketones on Carbon-Supported Noble Metals
Source: ACS Catal. 2024 Feb 9;14(5):2883–96. doi: 10.1021/acscatal.3c04849 (PMC10913045; doi:10.1021/acscatal.3c04849)
Supplement: Supplementary file 1 — cs3c04849_si_001.zip [file cs3c04849_si_001.zip › Coordinates/Periodic/BindingEnergies/FreeMolecules/5-methylcyclohexa-1-5-dien-1-ol.xyz]

18

C       9.24409494       8.62089759       9.47573471         
C      10.74641848       8.51598240       9.76126749         
C      11.38055142       9.85721290      10.05393730         
C      10.63693032      10.80824474      10.65673010         
C       8.55257503       9.52740483      10.46133583         
C       9.23476981      10.57021410      10.98148648         
C      12.83319223      10.02852761       9.74018623         
H      10.91446728       7.86753401      10.64441508         
H      11.26109426       8.02488585       8.92119607         
H       9.09326050       9.00521256       8.44670038         
H       8.79569211       7.61663578       9.49190459         
H      11.06508391      11.77077319      10.94352142         
H       7.49028018       9.38587398      10.67486830         
H      13.01945939       9.92245947       8.65895471         
H      13.20935398      11.00813114      10.06265365         
H      13.43387679       9.24569241      10.23404843         
H       7.76410880      11.31051558      11.97650264         
O       8.70490787      11.51848286      11.83237879         
