# Supplementary material for: Dehydrogenation and Transfer Hydrogenation of Alkenones to Phenols and Ketones on Carbon-Supported Noble Metals
Source: ACS Catal. 2024 Feb 9;14(5):2883–96. doi: 10.1021/acscatal.3c04849 (PMC10913045; doi:10.1021/acscatal.3c04849)
Supplement: Supplementary file 1 — cs3c04849_si_001.zip [file cs3c04849_si_001.zip › Coordinates/Periodic/BindingEnergies/FreeMolecules/5-methyl-1-cyclohexen-1-ol.xyz]

20

C       8.96962443       8.64449484       9.19171657         
C      10.50102451       8.66377000       9.24162772         
C      11.04487321      10.09642795       9.26672315         
C      10.53880448      10.81856664      10.52323660         
C       8.36409679       9.60997697      10.17442412         
C       9.08255054      10.57147716      10.77740138         
C      12.56970275      10.13968523       9.18120629         
H      10.84697015       8.13957476      10.14959906         
H      10.91535560       8.11715191       8.38003037         
H       8.62967535       8.88289657       8.16601477         
H       8.60150149       7.62500123       9.39270431         
H      11.11988882      10.49583044      11.40655642         
H      10.70214137      11.90534409      10.43761438         
H      10.63048731      10.62549643       8.38890486         
H      12.92955717       9.67561172       8.25152075         
H      12.94475014      11.17346841       9.20981003         
H      13.02278807       9.59631009      10.02520449         
H       7.29582028       9.51742283      10.39708701         
H       7.63366185      11.23918395      11.85739579         
O       8.57108883      11.45855064      11.70391091         
