# Supplementary material for: Dehydrogenation and Transfer Hydrogenation of Alkenones to Phenols and Ketones on Carbon-Supported Noble Metals
Source: ACS Catal. 2024 Feb 9;14(5):2883–96. doi: 10.1021/acscatal.3c04849 (PMC10913045; doi:10.1021/acscatal.3c04849)
Supplement: Supplementary file 1 — cs3c04849_si_001.zip [file cs3c04849_si_001.zip › Coordinates/Periodic/BindingEnergies/FreeMolecules/1c.xyz]

16

C       9.32430668       8.19272830       9.48297479         
C      10.72263829       8.17614372       9.48790263         
C      11.44395526       9.37637165       9.49252607         
C      10.73566974      10.58723202       9.49590742         
C       9.33801208      10.59849330       9.49048409         
C       8.62123632       9.39521863       9.48381666         
C      12.94987749       9.38124399       9.48792524         
H       8.77188795       7.25179029       9.48023671         
H      11.25865252       7.22579210       9.48933989         
H      11.28255284      11.53552712       9.50381068         
H       7.53177699       9.42178248       9.48191207         
H       9.23188446      12.52022813       9.49944915         
H      13.34317530       9.80112077       8.54955138         
H      13.35037715       9.99388080      10.30915165         
H      13.35086492       8.36538635       9.59542404         
O       8.61353944      11.76826893       9.49226088         
