# Supplementary material for: Dehydrogenation and Transfer Hydrogenation of Alkenones to Phenols and Ketones on Carbon-Supported Noble Metals
Source: ACS Catal. 2024 Feb 9;14(5):2883–96. doi: 10.1021/acscatal.3c04849 (PMC10913045; doi:10.1021/acscatal.3c04849)
Supplement: Supplementary file 1 — cs3c04849_si_001.zip [file cs3c04849_si_001.zip › Coordinates/Periodic/BindingEnergies/FreeMolecules/1b.xyz]

22

C       8.78926249       8.54771634       9.74013585         
C      10.32087347       8.52794836       9.72411786         
C      10.91713878       9.94230293       9.74847229         
C      10.36403038      10.72831584      10.94587750         
C       8.25945559       9.35204218      10.93345482         
C       8.84142377      10.76551546      10.94612082         
C      12.44498304       9.91160477       9.76180657         
H      10.68962254       7.97470996      10.60686653         
H      10.68637516       7.98327909       8.83887043         
H       8.42105117       8.99783424       8.80190202         
H       8.39112119       7.52221159       9.76944138         
H      10.70032310      10.25607186      11.88562707         
H      10.75402139      11.75786763      10.94703575         
H       8.54158874       8.85665492      11.87807315         
H       7.15751346       9.39864801      10.90835706         
H      10.59048806      10.45768932       8.82524955         
H       8.50274486      11.29464899      10.03090167         
H       7.46213453      11.49536753      12.14900352         
H      12.84192916       9.37463235       8.88768926         
H      12.86655235      10.92739058       9.75530501         
H      12.81561822       9.40188106      10.66480147         
O       8.43432978      11.51307504      12.10734499         
