# Supplementary material for: Dehydrogenation and Transfer Hydrogenation of Alkenones to Phenols and Ketones on Carbon-Supported Noble Metals
Source: ACS Catal. 2024 Feb 9;14(5):2883–96. doi: 10.1021/acscatal.3c04849 (PMC10913045; doi:10.1021/acscatal.3c04849)
Supplement: Supplementary file 1 — cs3c04849_si_001.zip [file cs3c04849_si_001.zip › Coordinates/Periodic/BindingEnergies/FreeMolecules/1a.xyz]

20

C       9.32132720       8.48912330       9.55360816         
C      10.85103637       8.49505588       9.53266862         
C      11.42079390       9.91809752       9.56980657         
C      10.88127879      10.67957257      10.80052612         
C       8.77204700       9.22826701      10.78716776         
C       9.36866139      10.61830450      10.90683716         
C      12.94889373       9.92572758       9.54904904         
H      11.23588994       7.93236743      10.40271186         
H      11.21971275       7.97331711       8.63551195         
H       8.94065235       8.97950102       8.64210665         
H       8.93692999       7.45844549       9.53772120         
H      11.29854043      10.20597767      11.70914273         
H      11.19417682      11.73243555      10.79740525         
H       9.05612636       8.66662473      11.69543727         
H       7.67797700       9.31315560      10.77125181         
H      11.05904394      10.44740376       8.66912076         
H      13.33623895       9.42462362       8.64996233         
H      13.34576742      10.95082002       9.56315581         
H      13.35137898       9.39806034      10.42802360         
O       8.67830050      11.61963029      11.06610614         
