# Supplementary material for: Dehydrogenation and Transfer Hydrogenation of Alkenones to Phenols and Ketones on Carbon-Supported Noble Metals
Source: ACS Catal. 2024 Feb 9;14(5):2883–96. doi: 10.1021/acscatal.3c04849 (PMC10913045; doi:10.1021/acscatal.3c04849)
Supplement: Supplementary file 1 — cs3c04849_si_001.zip [file cs3c04849_si_001.zip › Coordinates/Periodic/BindingEnergies/FreeMolecules/1.xyz]

18

C       8.97450487       8.71737983       9.33134910         
C      10.49520052       8.64743803       9.47929030         
C      11.11447938       9.97814633       9.81864457         
C      10.38046649      10.97135908      10.37459653         
C       8.34049982       9.45200158      10.51371739         
C       8.96467582      10.82106089      10.74115574         
C      12.57330198      10.13257037       9.52023724         
H      10.76858834       7.92782973      10.27513410         
H      10.95905519       8.25332558       8.56043284         
H       8.73254744       9.25616040       8.40079097         
H       8.55290883       7.70639437       9.23145036         
H      10.83076104      11.93966121      10.60625824         
H       8.49459008       8.87312111      11.44286962         
H       7.25671064       9.58376030      10.39741664         
H      12.75915651      10.02513061       8.43908455         
H      12.96328833      11.10315181       9.84997760         
H      13.15434481       9.33439284      10.01088138         
O       8.32273719      11.75022146      11.24253520         
