# Supplementary material for: Dehydrogenation and Transfer Hydrogenation of Alkenones to Phenols and Ketones on Carbon-Supported Noble Metals
Source: ACS Catal. 2024 Feb 9;14(5):2883–96. doi: 10.1021/acscatal.3c04849 (PMC10913045; doi:10.1021/acscatal.3c04849)
Supplement: Supplementary file 1 — cs3c04849_si_001.zip [file cs3c04849_si_001.zip › Coordinates/Cluster/Pd/b2_TS.xyz]

50

 C                   7.93226900    5.43629400    9.88496000
 C                   8.74824200    6.74033500    9.78861600
 C                  10.13872900    6.62999000    9.15462100
 C                  10.74393500    5.29837600    8.99732100
 C                   8.46487800    4.29212900    9.04554700
 C                   9.91953100    4.11242500    9.05948300
 C                  11.10215100    7.69102300    9.65778000
 H                   8.17460200    7.49973200    9.23586100
 H                   8.88196000    7.16581300   10.79236100
 H                   7.93012700    5.09085800   10.92940100
 H                   6.88663300    5.61839600    9.62266400
 H                  11.78971600    5.18497000    9.27773400
 H                   7.93310500    3.35102900    9.20147800
 H                  11.30350400    7.52866600   10.72712800
 H                  12.06318000    7.65333600    9.12584800
 H                  10.68690400    8.69600400    9.54223100
 H                  11.41548400    2.73630800    8.09493300
 O                  10.42886900    2.91440100    9.07765700
 Pd                 12.34964700    3.98453900    4.54159700
 Pd                  6.88690600    3.97849700    4.52330800
 Pd                  9.63359000    3.97503100    4.52817200
 Pd                 13.75183500    6.34804400    4.49156200
 Pd                  8.26636400    6.34156800    4.55979900
 Pd                 11.00019200    6.34884600    4.52847600
 Pd                 15.12520900    8.72752600    4.50212800
 Pd                  9.62271100    8.71158800    4.52174100
 Pd                 12.37311400    8.72918200    4.48728000
 Pd                  4.12133500    2.38975500    6.77737300
 Pd                  6.88646200    2.40868200    6.86378800
 Pd                  9.63545300    2.35051500    6.77807900
 Pd                  5.50496800    4.76077200    6.78073600
 Pd                  8.26637400    4.70316900    7.01964800
 Pd                 10.97590700    4.87975900    6.87607000
 Pd                  6.88234200    7.14741600    6.76128200
 Pd                  9.65171200    7.13794500    7.17385300
 Pd                 12.39483600    7.15630000    6.81463100
 Pd                 12.37483000    2.38873900    6.77057000
 Pd                 13.75704400    4.76475000    6.77454900
 Pd                 15.13772500    7.13832700    6.77177000
 Pd                  8.25373800    9.53219200    6.76077800
 Pd                 11.01342700    9.54972000    6.74320400
 Pd                 13.75853300    9.52129300    6.76760700
 Pd                 16.50875500    9.52318700    6.77657400
 Pd                 10.99410000    1.58686000    4.48596000
 Pd                  5.49705000    1.58686000    4.48596000
 Pd                  8.24557000    1.58686000    4.48596000
 Pd                  2.74852000    0.00000000    6.75508000
 Pd                  5.49705000    0.00000000    6.75508000
 Pd                  8.24557000    0.00000000    6.75508000
 Pd                 10.99409600    0.00000000    6.75508000
