# Supplementary material for: Dehydrogenation and Transfer Hydrogenation of Alkenones to Phenols and Ketones on Carbon-Supported Noble Metals
Source: ACS Catal. 2024 Feb 9;14(5):2883–96. doi: 10.1021/acscatal.3c04849 (PMC10913045; doi:10.1021/acscatal.3c04849)
Supplement: Supplementary file 1 — cs3c04849_si_001.zip [file cs3c04849_si_001.zip › Coordinates/Cluster/Pd/AlternativeTS.xyz]

50

 Pd                 22.05730000    9.41599300    6.84827200
 Pd                 24.73555100    9.51649400    6.77703600
 Pd                 16.48784700    9.53442300    6.76658800
 Pd                 20.59590000   16.66171100    6.76336600
 C                  20.60125000   11.60996000    9.15283800
 C                  22.05235600   11.35751700    9.53964100
 C                  23.02209000   12.42761700    9.04665700
 C                  22.47459600   13.79472900    8.95565200
 C                  20.11540200   12.97822000    9.61389900
 C                  21.08476900   14.12483100    9.35822400
 C                  24.39334300   12.32666000    9.69492100
 H                  22.10379400   11.34616700   10.64513900
 H                  22.37884000   10.36130600    9.21646200
 H                  19.99335100   10.81942800    8.00610900
 H                  19.98034800   10.85232000    9.63755400
 H                  23.17652100   14.59719400    9.18823000
 H                  19.98192500   12.94495200   10.70854300
 H                  19.13779500   13.23775000    9.19569100
 H                  24.83957200   11.34030200    9.53663400
 H                  25.08009000   13.08381900    9.30076300
 H                  24.30005200   12.48404200   10.78031800
 O                  20.72433200   15.29185400    9.54505900
 Pd                 19.23985400   11.10253200    4.49888500
 Pd                 21.98666100   11.10833100    4.49011800
 Pd                 24.73884800   11.10206100    4.49039100
 Pd                 20.61844300   13.48854000    4.49010300
 Pd                 23.38480900   13.49638200    4.53177000
 Pd                 26.09394700   13.49562500    4.53161200
 Pd                 21.99015200   15.87609900    4.50543300
 Pd                 24.72409000   15.85241000    4.56710500
 Pd                 27.48415900   15.87072500    4.49116200
 Pd                 19.24567000    9.53591600    6.91334000
 Pd                 17.87585500   11.89783400    6.76961500
 Pd                 20.69765800   11.82827100    6.91441400
 Pd                 23.37145600   11.92750300    7.03670600
 Pd                 26.13128600   11.86660500    6.75086900
 Pd                 19.24585800   14.27866600    6.76867600
 Pd                 22.04903300   14.21897000    6.93710200
 Pd                 24.79404400   14.25894800    6.89211600
 Pd                 27.52850200   14.28323500    6.73161700
 Pd                 23.34636700   16.70133600    6.83547200
 Pd                 26.13346700   16.68225000    6.76174500
 Pd                 28.86585300   16.66635200    6.77547100
 Pd                 17.86540600    8.72774000    4.48596000
 Pd                 20.61392600    8.72774000    4.48596000
 Pd                 23.36245600    8.72774000    4.48596000
 Pd                 15.11688600    7.14087000    6.75508000
 Pd                 17.86540600    7.14087000    6.75508000
 Pd                 20.61392600    7.14087000    6.75508000
 Pd                 23.36245600    7.14087000    6.75508000
