# Supplementary material for: Dehydrogenation and Transfer Hydrogenation of Alkenones to Phenols and Ketones on Carbon-Supported Noble Metals
Source: ACS Catal. 2024 Feb 9;14(5):2883–96. doi: 10.1021/acscatal.3c04849 (PMC10913045; doi:10.1021/acscatal.3c04849)
Supplement: Supplementary file 1 — cs3c04849_si_001.zip [file cs3c04849_si_001.zip › Coordinates/Cluster/Pd/Intermediate.xyz]

50

 C                  -2.31078200    1.17095100    3.53460100
 C                  -1.07832800    2.01453700    3.88501800
 C                   0.19243100    1.69588600    3.09937300
 C                   0.48939700    0.25981200    2.91978500
 C                  -1.98582900   -0.19090700    2.97115600
 C                  -0.63000200   -0.70312300    2.99981100
 C                   1.37348900    2.52109000    3.58084200
 H                  -1.30836700    3.07997500    3.79219500
 H                  -0.82397100    1.84672900    4.94340000
 H                  -2.94337500    1.04358200    4.42216700
 H                  -2.94714400    1.72328000    2.81012500
 H                   1.43711800   -0.10733300    3.31965500
 H                  -2.74206200   -0.95913000    3.12677200
 H                   1.59052300    2.28247600    4.63291600
 H                   2.29063600    2.30175500    3.00852800
 H                   1.17179600    3.59250400    3.51072900
 H                   1.29049400   -1.76354400    1.36603900
 O                  -0.41965700   -1.97322200    3.02361900
 Pd                  2.46886200   -0.94341200   -1.51472000
 Pd                 -2.99362800   -0.94991500   -1.53300700
 Pd                 -0.24689200   -0.95346200   -1.52809300
 Pd                  3.87117700    1.41969400   -1.56462700
 Pd                 -1.61505700    1.41345900   -1.49635400
 Pd                  1.11958300    1.42036500   -1.52774800
 Pd                  5.24452100    3.79920100   -1.55413800
 Pd                 -0.25785200    3.78317100   -1.53451900
 Pd                  2.49240700    3.80084100   -1.56895300
 Pd                 -5.75936600   -2.53857600    0.72114700
 Pd                 -3.00445800   -2.53541200    0.80678400
 Pd                 -0.31211300   -2.50912700    0.93085600
 Pd                 -4.37571300   -0.16757000    0.72437700
 Pd                 -1.68356900   -0.12902400    0.88551000
 Pd                  1.07315200   -0.02700500    0.88470500
 Pd                 -2.99826300    2.21921500    0.70488500
 Pd                 -0.22346100    2.26268400    1.13330500
 Pd                  2.51628200    2.21523200    0.79935000
 Pd                  2.49449300   -2.54001500    0.71492500
 Pd                  3.87642500   -0.16374100    0.71832200
 Pd                  5.25706200    2.21002300    0.71551500
 Pd                 -1.62689200    4.60386600    0.70456500
 Pd                  1.13283600    4.62136200    0.68693900
 Pd                  3.87788300    4.59299100    0.71136800
 Pd                  6.62808300    4.59484700    0.72030500
 Pd                  1.11334700   -3.34114500   -1.57049600
 Pd                 -4.38365000   -3.34151500   -1.57029000
 Pd                 -1.63519100   -3.34170000   -1.57027000
 Pd                 -7.13215400   -4.92833900    0.69882900
 Pd                 -4.38364400   -4.92833400    0.69889000
 Pd                 -1.63507800   -4.92829500    0.69895200
 Pd                  1.11342100   -4.92827800    0.69858400
