# Supplementary material for: Dehydrogenation and Transfer Hydrogenation of Alkenones to Phenols and Ketones on Carbon-Supported Noble Metals
Source: ACS Catal. 2024 Feb 9;14(5):2883–96. doi: 10.1021/acscatal.3c04849 (PMC10913045; doi:10.1021/acscatal.3c04849)
Supplement: Supplementary file 1 — cs3c04849_si_001.zip [file cs3c04849_si_001.zip › Coordinates/Cluster/Pd/Enol.xyz]

50

 C                  -2.14778300    1.05401600    3.55762900
 C                  -0.99618800    2.02519400    3.85157400
 C                   0.28202400    1.80223800    3.04108500
 C                   0.71753200    0.37742900    2.96858600
 C                  -1.68378600   -0.30959300    3.07053800
 C                  -0.29604900   -0.62463900    3.15320300
 C                   1.39573800    2.73311800    3.49158700
 H                  -1.33101800    3.05866800    3.72423000
 H                  -0.70566000    1.92202000    4.90899000
 H                  -2.75013500    0.90847600    4.46305500
 H                  -2.83549200    1.49737900    2.81670800
 H                   1.71030200    0.14640000    3.35958900
 H                  -2.34414900   -1.14535300    3.29499900
 H                   1.64113500    2.53907200    4.54690000
 H                   2.32349300    2.57937500    2.91445700
 H                   1.10442200    3.78224300    3.39916900
 H                   0.92650300   -2.10640900    3.11575400
 O                   0.03040800   -1.90273400    3.44425100
 Pd                  2.46882300   -0.94413300   -1.51448700
 Pd                 -2.99350300   -0.94949000   -1.53294900
 Pd                 -0.24713000   -0.95349600   -1.52821300
 Pd                  3.87112300    1.41981400   -1.56474600
 Pd                 -1.61521300    1.41330100   -1.49652000
 Pd                  1.11975500    1.42068200   -1.52790300
 Pd                  5.24455400    3.79921000   -1.55407900
 Pd                 -0.25779200    3.78328700   -1.53449700
 Pd                  2.49253100    3.80077200   -1.56897000
 Pd                 -5.75926100   -2.53861600    0.72111600
 Pd                 -2.99756800   -2.51946200    0.81601000
 Pd                 -0.22673000   -2.66661800    0.75189100
 Pd                 -4.37521300   -0.16723800    0.72439400
 Pd                 -1.58014200   -0.24980500    0.93461000
 Pd                  1.08669800   -0.12412000    0.93252900
 Pd                 -2.99808700    2.21877400    0.70506200
 Pd                 -0.20018500    2.20441300    1.07724000
 Pd                  2.51916100    2.22080200    0.73512600
 Pd                  2.49394300   -2.53946200    0.71442700
 Pd                  3.87605000   -0.16357900    0.71810500
 Pd                  5.25702000    2.20994800    0.71551800
 Pd                 -1.62701100    4.60374300    0.70462700
 Pd                  1.13258000    4.62122100    0.68701500
 Pd                  3.87783900    4.59288800    0.71142300
 Pd                  6.62808200    4.59485400    0.72033900
 Pd                  1.11353500   -3.34149300   -1.57023300
 Pd                 -4.38366900   -3.34146800   -1.57021200
 Pd                 -1.63490200   -3.34149400   -1.57027900
 Pd                 -7.13215800   -4.92834300    0.69885400
 Pd                 -4.38359500   -4.92831600    0.69881700
 Pd                 -1.63500900   -4.92829400    0.69886000
 Pd                  1.11343100   -4.92833400    0.69892100
