# Supplementary material for: Dehydrogenation and Transfer Hydrogenation of Alkenones to Phenols and Ketones on Carbon-Supported Noble Metals
Source: ACS Catal. 2024 Feb 9;14(5):2883–96. doi: 10.1021/acscatal.3c04849 (PMC10913045; doi:10.1021/acscatal.3c04849)
Supplement: Supplementary file 1 — cs3c04849_si_001.zip [file cs3c04849_si_001.zip › Coordinates/Cluster/Pd/b1_TS.xyz]

50

 Pd                 12.36366100    2.37509100    6.78261600
 Pd                 13.72838500    4.75775400    6.77418900
 Pd                 15.10382200    7.14740400    6.76859000
 C                  18.45533400    8.27476200    9.97288700
 C                  19.92339600    8.11048900    9.56308200
 C                  20.31767500    6.72898800    9.01253500
 C                  19.27367600    5.68701800    8.88695300
 C                  17.48463400    7.47099900    9.13015800
 C                  17.85970600    6.06439700    8.93161800
 C                  21.63479600    6.22310600    9.57023200
 H                  20.17447200    8.89749000    8.82355100
 H                  20.57130200    8.33558500   10.41797300
 H                  18.32642700    7.91684700   11.00419300
 H                  18.18519500    9.33387400    9.96581200
 H                  19.49363500    4.70380900    9.31321700
 H                  17.16948600    8.35910700    7.96337100
 H                  16.44757300    7.53616600    9.45202000
 H                  21.53427800    6.04017100   10.65073100
 H                  21.93351400    5.27602400    9.09881700
 H                  22.43597700    6.95482800    9.42572300
 O                  16.94089200    5.14762400    8.94162200
 Pd                 15.12146800    3.96687700    4.51184400
 Pd                 17.86723500    3.96949600    4.51914700
 Pd                 20.60898400    3.96721800    4.50498800
 Pd                 16.48578500    6.33411900    4.51371100
 Pd                 19.23826100    6.34524400    4.49846800
 Pd                 21.99047400    6.34730300    4.49532300
 Pd                 17.86312400    8.73026100    4.49646900
 Pd                 20.61059000    8.73166900    4.50000400
 Pd                 23.36198300    8.72844100    4.50539400
 Pd                 21.98054100    9.50556400    6.82343300
 Pd                 24.73551400    9.51841400    6.77876300
 Pd                 15.09985900    2.36004400    6.77000100
 Pd                 17.87146900    2.36190300    6.77663400
 Pd                 20.61832000    2.37505600    6.77766100
 Pd                 16.54739600    4.74399500    6.96063800
 Pd                 19.31003500    4.82254900    6.93253800
 Pd                 21.99878200    4.75644700    6.75093200
 Pd                 17.89637300    7.17655900    6.87275600
 Pd                 20.63939500    7.16930800    6.99117600
 Pd                 23.36095800    7.14138600    6.77917300
 Pd                 16.48644100    9.52513000    6.78012600
 Pd                 19.29463100    9.56240700    6.82480300
 Pd                 19.23966400   11.10802700    4.48596000
 Pd                 21.98819400   11.10802700    4.48596000
 Pd                 24.73671400   11.10802700    4.48596000
 Pd                 17.86540400   11.90145700    6.75508000
 Pd                 20.61393400   11.90145700    6.75508000
 Pd                 23.36245400   11.90145700    6.75508000
 Pd                 26.11097400   11.90145700    6.75508000
