# Supplementary material for: Dehydrogenation and Transfer Hydrogenation of Alkenones to Phenols and Ketones on Carbon-Supported Noble Metals
Source: ACS Catal. 2024 Feb 9;14(5):2883–96. doi: 10.1021/acscatal.3c04849 (PMC10913045; doi:10.1021/acscatal.3c04849)
Supplement: Supplementary file 1 — cs3c04849_si_001.zip [file cs3c04849_si_001.zip › Coordinates/Cluster/Pd/1.xyz]

50

 Pd                 21.99013400    9.51978900    6.77216700
 Pd                 24.73538800    9.51684100    6.77687800
 Pd                 16.48785400    9.53442600    6.76660200
 Pd                 20.59583200   16.66164200    6.76320500
 C                  22.71789500   13.13697600    9.85883200
 C                  24.19597400   12.74716100    9.92365600
 C                  25.15836400   13.77018500    9.35978400
 C                  24.74786100   15.09231900    9.15551500
 C                  22.48231700   14.60671400   10.22393300
 C                  23.37774500   15.53601800    9.44036300
 C                  26.61575500   13.43885900    9.54519800
 H                  24.49218600   12.60778700   10.97628000
 H                  24.36032500   11.78059000    9.43208900
 H                  22.33745600   12.96462200    8.83579400
 H                  22.13170100   12.48509700   10.51262800
 H                  25.48456100   15.89650000    9.06559600
 H                  22.71458100   14.77051800   11.28753000
 H                  21.44411800   14.90502900   10.06287700
 H                  26.84869500   12.44238300    9.14989600
 H                  27.26846500   14.18033500    9.06587700
 H                  26.85177700   13.42676100   10.61921800
 O                  22.99718900   16.67792100    9.11216400
 Pd                 19.23995100   11.10233800    4.49891300
 Pd                 21.98702800   11.10820700    4.49016500
 Pd                 24.73893900   11.10198400    4.49049500
 Pd                 20.61851700   13.48866000    4.49030700
 Pd                 23.38456500   13.49672700    4.53180600
 Pd                 26.09393000   13.49564100    4.53164600
 Pd                 21.99027300   15.87600500    4.50538300
 Pd                 24.72437100   15.85248500    4.56694100
 Pd                 27.48402700   15.87090200    4.49125200
 Pd                 19.25157400    9.53808700    6.77947700
 Pd                 17.87581500   11.89783400    6.76970900
 Pd                 20.64971300   11.96962500    6.87764700
 Pd                 23.42364700   11.83372100    6.83893100
 Pd                 26.13136300   11.86679600    6.75109900
 Pd                 19.24604200   14.27882300    6.76853500
 Pd                 22.02206100   14.20976800    6.85466600
 Pd                 24.75980200   14.27005000    7.12021100
 Pd                 27.52839300   14.28335900    6.73159600
 Pd                 23.32601100   16.72252700    6.87164600
 Pd                 26.08393900   16.64433900    6.83926800
 Pd                 28.86537200   16.66657900    6.77509600
 Pd                 23.36264700   18.24887500    4.48600600
 Pd                 26.11117600   18.24876300    4.48600100
 Pd                 28.85951200   18.24893000    4.48599400
 Pd                 21.98827200   19.04223400    6.75526500
 Pd                 24.73684600   19.04194800    6.75516500
 Pd                 27.48517900   19.04182000    6.75466300
 Pd                 30.23374300   19.04232600    6.75507000
