# Supplementary material for: Dehydrogenation and Transfer Hydrogenation of Alkenones to Phenols and Ketones on Carbon-Supported Noble Metals
Source: ACS Catal. 2024 Feb 9;14(5):2883–96. doi: 10.1021/acscatal.3c04849 (PMC10913045; doi:10.1021/acscatal.3c04849)
Supplement: Supplementary file 1 — cs3c04849_si_001.zip [file cs3c04849_si_001.zip › Coordinates/Cluster/Pt/b2_TS.xyz]

50

 Pt                  5.55511900    9.57833900    6.82266100
 Pt                  8.33305800    9.58055900    6.82408600
 Pt                 11.10459600    9.57741000    6.81546700
 Pt                 13.88332000    9.57671500    6.82169200
 C                  10.42274400   10.96570100    9.77870900
 C                  11.88269100   11.39813300    9.98823000
 C                  12.36487100   12.59625500    9.16561800
 C                  11.38356500   13.74870700    9.14952300
 C                   9.53179200   12.05261000    9.18077000
 C                   9.98445900   13.43500200    9.43981200
 C                  13.73866100   13.04339800    9.65381800
 H                  12.01277200   11.69171700   11.04051200
 H                  12.56003400   10.55644200    9.82052300
 H                  10.36920000   10.07069000    9.14736700
 H                   9.99090200   10.67537900   10.74458700
 H                  11.73428300   14.68709800    9.57807100
 H                   8.48286700   11.93004400    9.44740900
 H                  14.48470500   12.25320200    9.54369700
 H                  14.10316600   13.93432400    9.11147600
 H                  13.67898700   13.32278200   10.71501200
 O                   9.16549600   14.36041700    9.76796900
 Pt                  8.32793700   11.19836100    4.51975300
 Pt                 11.10275300   11.20588000    4.51532300
 Pt                 13.88081500   11.20053700    4.51668200
 Pt                  9.71473700   13.60651000    4.51114300
 Pt                 12.50442400   13.61028600    4.52374700
 Pt                 15.26610300   13.61070400    4.52178400
 Pt                 11.10946500   16.01670100    4.51717600
 Pt                 13.87918100   16.00554300    4.53826300
 Pt                 16.65786500   16.01611100    4.51588600
 Pt                  6.89563500   11.94393700    6.98291200
 Pt                  9.57656800   12.01509900    7.07050500
 Pt                 12.46922900   12.03909000    7.13381100
 Pt                 15.28065800   11.96998600    6.79990000
 Pt                  8.15985500   14.45270200    7.08783000
 Pt                 11.02485100   14.26505900    7.08728300
 Pt                 13.83129700   14.37749100    6.90865600
 Pt                 16.67498200   14.39373000    6.79448400
 Pt                  9.71315800   16.79512000    6.80916600
 Pt                 12.49361800   16.79110900    6.84318000
 Pt                 15.28080200   16.79827400    6.81404000
 Pt                 18.05010300   16.79542100    6.81919600
 H                   8.35831300   14.45932700    8.76261900
 Pt                  6.94024500   13.62365300    4.51891000
 Pt                  8.32829500   16.02783300    4.51891000
 Pt                  5.55220200   11.21948700    4.51891000
 Pt                  4.16414500   12.02087300    6.81266000
 Pt                  5.55219500   14.42504300    6.81266000
 Pt                  6.94024500   16.82922300    6.81266000
 Pt                  2.77609200    9.61669700    6.81266000
