# Supplementary material for: Dehydrogenation and Transfer Hydrogenation of Alkenones to Phenols and Ketones on Carbon-Supported Noble Metals
Source: ACS Catal. 2024 Feb 9;14(5):2883–96. doi: 10.1021/acscatal.3c04849 (PMC10913045; doi:10.1021/acscatal.3c04849)
Supplement: Supplementary file 1 — cs3c04849_si_001.zip [file cs3c04849_si_001.zip › Coordinates/Cluster/Pt/AlternativeTS.xyz]

50

 Pt                 16.65950300    9.57836400    6.82267100
 Pt                 19.43734400    9.58040300    6.82410900
 Pt                 22.20923700    9.57691500    6.81564000
 Pt                 24.98800300    9.57644700    6.82163800
 C                  22.20394900   14.34724100    9.28046700
 C                  23.30111800   13.35674300    9.65184700
 C                  24.70689300   13.79864100    9.29335800
 C                  24.97697700   15.18987700    9.17472600
 C                  22.51920800   15.74711800    9.78383500
 C                  23.93907800   16.22705900    9.50556500
 C                  25.79633200   12.86801200    9.76660100
 H                  23.28379200   13.25364400   10.75170300
 H                  23.09642800   12.35522200    9.25355000
 H                  21.17340200   14.38625700    8.20020100
 H                  21.28020300   13.99584000    9.75279100
 H                  25.99146300   15.54427800    9.34256400
 H                  22.42314300   15.74377100   10.88151400
 H                  21.81663600   16.49531500    9.40844100
 H                  25.65384100   11.85719000    9.36884400
 H                  26.78587000   13.23218400    9.48318800
 H                  25.75185600   12.80107300   10.86278700
 O                  24.27763600   17.37575800    9.77879500
 Pt                 19.43217900   11.19912700    4.51975000
 Pt                 22.20740000   11.20606000    4.51552000
 Pt                 24.98549000   11.20108300    4.51659400
 Pt                 20.81965700   13.60646400    4.51142900
 Pt                 23.60823800   13.60978300    4.52407200
 Pt                 26.37054200   13.61079900    4.52185800
 Pt                 22.21334200   16.01708900    4.51750900
 Pt                 24.98304000   16.00515900    4.53835200
 Pt                 27.76223000   16.01622300    4.51586600
 Pt                 18.04732900   11.98221100    6.81849200
 Pt                 20.80899300   11.93857400    6.96845100
 Pt                 23.56898600   11.86171700    6.93790600
 Pt                 26.38542100   11.96996100    6.80013400
 Pt                 19.43483700   14.38815700    6.81615700
 Pt                 22.22187900   14.32977400    6.97924300
 Pt                 24.93287900   14.34473300    7.15236700
 Pt                 27.77954200   14.39329700    6.79433400
 Pt                 20.81774600   16.79528600    6.80917600
 Pt                 23.63587900   16.81729900    6.93367400
 Pt                 26.34792200   16.79203600    6.91822800
 Pt                 29.15451600   16.79544100    6.81920600
 Pt                 23.59685700   18.43200700    4.51891000
 Pt                 26.37295700   18.43200700    4.51891000
 Pt                 29.14906700   18.43200700    4.51891000
 Pt                 22.20881000   19.23339300    6.81266000
 Pt                 24.98491000   19.23339300    6.81266000
 Pt                 27.76101000   19.23339300    6.81266000
 Pt                 30.53711000   19.23339300    6.81266000
