# Supplementary material for: Dehydrogenation and Transfer Hydrogenation of Alkenones to Phenols and Ketones on Carbon-Supported Noble Metals
Source: ACS Catal. 2024 Feb 9;14(5):2883–96. doi: 10.1021/acscatal.3c04849 (PMC10913045; doi:10.1021/acscatal.3c04849)
Supplement: Supplementary file 1 — cs3c04849_si_001.zip [file cs3c04849_si_001.zip › Coordinates/Cluster/Pt/Intermediate.xyz]

50

 Pt                 -5.10845600   -3.76036200    0.76351500
 Pt                 -2.33051300   -3.75812100    0.76492900
 Pt                  0.44100400   -3.76132600    0.75631600
 Pt                  3.21973200   -3.76201600    0.76253600
 C                  -0.21340200   -2.46630200    3.72759200
 C                   1.24548100   -2.01670000    3.92390100
 C                   1.71448400   -0.80143700    3.11480100
 C                   0.72502000    0.35451000    3.09471700
 C                  -1.11498700   -1.36961400    3.16121400
 C                  -0.63560100   -0.00911800    3.60518700
 C                   3.09007600   -0.36129700    3.60532000
 H                   1.38070900   -1.73288100    4.97810300
 H                   1.93290900   -2.84777500    3.74384800
 H                  -0.26793800   -3.35698600    3.08818800
 H                  -0.62742300   -2.77153600    4.69713800
 H                   1.10582000    1.27473400    3.54155300
 H                  -2.16115300   -1.51357200    3.43133500
 H                   3.83611300   -1.15075200    3.48096200
 H                   3.44942000    0.53697500    3.07707300
 H                   3.03125600   -0.10558400    4.67226500
 O                  -1.28367000    0.72279100    4.34012800
 Pt                 -2.33564100   -2.14033500   -1.53939700
 Pt                  0.43914700   -2.13288000   -1.54384200
 Pt                  3.21723400   -2.13819800   -1.54246600
 Pt                 -0.94885900    0.26777100   -1.54802100
 Pt                  1.84083300    0.27156700   -1.53541300
 Pt                  4.60251300    0.27199000   -1.53736800
 Pt                  0.44583300    2.67796700   -1.54197100
 Pt                  3.21558500    2.66682200   -1.52088100
 Pt                  5.99427100    2.67739200   -1.54326000
 Pt                 -3.76795100   -1.40221700    0.92832700
 Pt                 -1.07114400   -1.35516000    1.07174300
 Pt                  1.80653200   -1.33281200    1.08128500
 Pt                  4.61705900   -1.36874300    0.74075700
 Pt                 -2.45714200    1.05745000    1.03380200
 Pt                  0.35677500    0.89416800    1.08504900
 Pt                  3.14273600    1.03054000    0.84390500
 Pt                  6.01137900    1.05500200    0.73533700
 Pt                 -0.95045500    3.45634400    0.74999900
 Pt                  1.82997900    3.45235100    0.78402100
 Pt                  4.61719700    3.45954000    0.75490000
 Pt                  7.38651000    3.45669500    0.76005000
 H                  -2.60140400    1.14327900    2.54582600
 Pt                 -3.72333500    0.28494800   -1.54023000
 Pt                 -2.33530300    2.68910300   -1.54023300
 Pt                 -5.11138400   -2.11922800   -1.54022700
 Pt                 -6.49942200   -1.31783700    0.75351700
 Pt                 -5.11135400    1.08634100    0.75349700
 Pt                 -3.72333600    3.49047000    0.75349400
 Pt                 -7.88749800   -3.72202800    0.75351500
