# Supplementary material for: Dehydrogenation and Transfer Hydrogenation of Alkenones to Phenols and Ketones on Carbon-Supported Noble Metals
Source: ACS Catal. 2024 Feb 9;14(5):2883–96. doi: 10.1021/acscatal.3c04849 (PMC10913045; doi:10.1021/acscatal.3c04849)
Supplement: Supplementary file 1 — cs3c04849_si_001.zip [file cs3c04849_si_001.zip › Coordinates/Cluster/Pt/Enol.xyz]

50

 Pt                 -5.10847300   -3.76038700    0.76351000
 Pt                 -2.33053400   -3.75816700    0.76493500
 Pt                  0.44100400   -3.76131600    0.75631600
 Pt                  3.21972800   -3.76201100    0.76254100
 C                  -0.28674500   -2.31745700    3.74529600
 C                   1.19135500   -1.93140800    3.92186400
 C                   1.69926800   -0.74688300    3.09011400
 C                   0.73547800    0.42687800    3.08389500
 C                  -1.14504900   -1.23394400    3.07688700
 C                  -0.64517300    0.12614100    3.30779900
 C                   3.07205300   -0.31725500    3.60185500
 H                   1.35625500   -1.65138600    4.97241600
 H                   1.83557900   -2.79359500    3.73098300
 H                  -0.38500400   -3.23951000    3.16548400
 H                  -0.72451500   -2.52612000    4.72938100
 H                   1.08988300    1.36011500    3.51745400
 H                  -2.19810200   -1.32867500    3.34892400
 H                   3.80363700   -1.12223400    3.50012000
 H                   3.45850000    0.56283700    3.06298200
 H                   3.00260700   -0.04360500    4.66404600
 O                  -1.40796400    1.08357200    3.82418800
 Pt                 -2.33565500   -2.14036500   -1.53939800
 Pt                  0.43916100   -2.13284600   -1.54382800
 Pt                  3.21722300   -2.13818900   -1.54246900
 Pt                 -0.94885500    0.26778400   -1.54800800
 Pt                  1.84083200    0.27156000   -1.53540400
 Pt                  4.60251100    0.27197800   -1.53736700
 Pt                  0.44587300    2.67797500   -1.54197500
 Pt                  3.21558900    2.66681700   -1.52088800
 Pt                  5.99427300    2.67738500   -1.54326500
 Pt                 -3.79103100   -1.38580800    0.92531300
 Pt                 -1.07510200   -1.38097000    0.99059000
 Pt                  1.80902100   -1.29986200    1.07250500
 Pt                  4.61706600   -1.36874000    0.74074900
 Pt                 -2.49190900    1.06021200    0.90043300
 Pt                  0.30002400    0.92038000    1.01981800
 Pt                  3.14049400    1.04894500    0.83030500
 Pt                  6.01139000    1.05500400    0.73533300
 Pt                 -0.95043400    3.45639400    0.75001500
 Pt                  1.83002600    3.45238300    0.78402900
 Pt                  4.61721000    3.45954800    0.75488900
 Pt                  7.38651100    3.45669500    0.76004500
 H                  -2.35077200    0.86270000    3.71846500
 Pt                 -3.72334700    0.28492700   -1.54024100
 Pt                 -2.33529700    2.68910700   -1.54024100
 Pt                 -5.11138900   -2.11923900   -1.54024100
 Pt                 -6.49944700   -1.31785300    0.75350900
 Pt                 -5.11139700    1.08631700    0.75350900
 Pt                 -3.72334700    3.49049700    0.75350900
 Pt                 -7.88749900   -3.72202900    0.75350900
