# Supplementary material for: Dehydrogenation and Transfer Hydrogenation of Alkenones to Phenols and Ketones on Carbon-Supported Noble Metals
Source: ACS Catal. 2024 Feb 9;14(5):2883–96. doi: 10.1021/acscatal.3c04849 (PMC10913045; doi:10.1021/acscatal.3c04849)
Supplement: Supplementary file 1 — cs3c04849_si_001.zip [file cs3c04849_si_001.zip › Coordinates/Cluster/Pt/b1_TS.xyz]

50

 Pt                  4.17593100    4.01243100    4.52704100
 Pt                  6.94554300    4.01144100    4.52834300
 Pt                  9.72329600    4.00929300    4.51494600
 Pt                  5.55614000    6.40721000    4.52883300
 Pt                  8.33367200    6.41392500    4.51433900
 Pt                 11.11300600    6.41474000    4.51597600
 Pt                  6.94525000    8.82309000    4.51293000
 Pt                  9.72209300    8.82528900    4.51698700
 Pt                 12.50136700    8.82044500    4.52080300
 Pt                  1.40562800    2.41322000    6.81981600
 Pt                  4.17618300    2.40113400    6.80986000
 Pt                  6.96484800    2.40353600    6.80922500
 Pt                  9.73817200    2.41538200    6.82084400
 Pt                  2.78512600    4.81929000    6.81635900
 Pt                  5.65544700    4.88296000    6.99577000
 Pt                  8.43481000    4.86074200    7.01214100
 Pt                 11.12914700    4.81865800    6.80609100
 Pt                  4.17125100    7.23005800    6.81073400
 Pt                  7.08315700    7.33339700    6.91428300
 Pt                  9.79369900    7.25592200    7.20721500
 Pt                 12.50869200    7.22483100    6.82155500
 Pt                  5.56866300    9.63218200    6.81869100
 Pt                  8.53836000    9.66518600    6.95847100
 Pt                 11.18515300    9.61377700    7.05086700
 Pt                 13.89995200    9.62679400    6.81900400
 C                   7.83390200    8.44649400    9.88498100
 C                   9.15035100    7.70841500   10.13283200
 C                   9.49784200    6.56270400    9.17508800
 C                   8.36237900    5.57463200    8.98420000
 C                   6.74854400    7.57082200    9.27581800
 C                   6.98856300    6.13220700    9.05881800
 C                  10.77029500    5.88071500    9.66960000
 H                   9.97642700    8.42392000   10.15061200
 H                   9.10888500    7.25044300   11.13243900
 H                   7.46111300    8.86144600   10.82690800
 H                   8.01360200    9.31068000    9.22465200
 H                   8.44775200    4.64538300    9.55572400
 H                   6.29671600    8.28911900    8.16698100
 H                   5.74212500    7.70001500    9.67704600
 H                  10.61980100    5.52065100   10.69700500
 H                  11.03337300    4.99693500    9.06358000
 H                  11.62011000    6.56572500    9.66424800
 O                   5.96932500    5.33381500    9.03242700
 Pt                 11.10441200   11.21947700    4.51891000
 Pt                  8.32830200   11.21947700    4.51891000
 Pt                  6.94025200   12.02086700    6.81266000
 Pt                  9.71636200   12.02086700    6.81266000
 Pt                 13.88050700   11.21947700    4.51891000
 Pt                 12.49245700   12.02086700    6.81266000
 Pt                 15.26855700   12.02086700    6.81266000
