# Supplementary material for: Dehydrogenation and Transfer Hydrogenation of Alkenones to Phenols and Ketones on Carbon-Supported Noble Metals
Source: ACS Catal. 2024 Feb 9;14(5):2883–96. doi: 10.1021/acscatal.3c04849 (PMC10913045; doi:10.1021/acscatal.3c04849)
Supplement: Supplementary file 1 — cs3c04849_si_001.zip [file cs3c04849_si_001.zip › Coordinates/Cluster/Pt/1.xyz]

50

 C                   7.85538600    7.41548100   11.10380100
 C                   8.76030300    7.83051000    9.93744100
 C                   9.24203800    6.59100500    9.16612900
 C                   8.20972100    5.47959200    9.01506000
 C                   6.56995500    6.80767600   10.54409700
 C                   6.81106800    5.76442600    9.47749000
 C                  10.55521800    6.06836200    9.73785300
 H                   8.18662300    8.50497100    9.28789500
 H                   9.63126000    8.39917900   10.27266600
 H                   8.36837900    6.69232900   11.74988600
 H                   7.61504200    8.28319900   11.72486500
 H                   8.52522100    4.53772700    9.48918300
 H                   5.95485800    7.58316300   10.06680200
 H                   5.93904200    6.34705600   11.31213100
 H                  10.42773300    5.84115000   10.80611500
 H                  10.87479500    5.14158400    9.23932600
 H                  11.35443800    6.80579000    9.63947700
 O                   5.81841400    5.08733600    9.11581300
 Pt                  4.17567700    4.01259400    4.52687300
 Pt                  6.94508900    4.01162600    4.52815500
 Pt                  9.72323600    4.00944600    4.51470500
 Pt                  5.55601500    6.40684000    4.52897600
 Pt                  8.33557300    6.41677500    4.51455500
 Pt                 11.11310300    6.41440500    4.51609100
 Pt                  6.94508900    8.82299300    4.51298700
 Pt                  9.72190500    8.82470500    4.51691400
 Pt                 12.50131100    8.82018200    4.52078600
 Pt                  1.40564100    2.41323000    6.81969400
 Pt                  4.17591400    2.40076700    6.81032200
 Pt                  6.96506400    2.40318900    6.80980100
 Pt                  9.73817400    2.41519100    6.82071700
 Pt                  2.78465700    4.81928400    6.81652000
 Pt                  5.53494200    4.82066200    6.98279700
 Pt                  8.26817400    4.86076400    7.03425400
 Pt                 11.12928100    4.81843000    6.80610200
 Pt                  4.17081800    7.22981200    6.81060400
 Pt                  6.88740900    7.25780600    6.95410700
 Pt                  9.60148100    7.15628800    7.15545600
 Pt                 12.50885500    7.22484100    6.82151600
 Pt                  5.56857800    9.63185200    6.81830600
 Pt                  8.36050600    9.56781600    7.01153100
 Pt                 10.99738100    9.55385600    7.00137900
 Pt                 13.90010100    9.62676000    6.81895800
 Pt                 11.10439500   11.21950300    4.51886700
 Pt                  8.32819800   11.21955700    4.51879600
 Pt                  6.94019400   12.02106500    6.81268700
 Pt                  9.71639100   12.02073500    6.81277600
 Pt                 13.88052100   11.21943700    4.51884800
 Pt                 12.49248000   12.02107200    6.81266000
 Pt                 15.26854300   12.02086700    6.81274100
